# Supplementary material for: N-(7-Dibromo­methyl-5-methyl-1,8-naphthyridin-2-yl)acetamide–pyrrolidine-2,5-dione (1/1)
Source: Acta Crystallogr Sect E Struct Rep Online. 2013 Jan 4;69(Pt 2):o153–4. doi: 10.1107/S1600536812051112 (PMC3569222; doi:10.1107/S1600536812051112)
Supplement: Supplementary file 1 [file e-69-0o153-sup1.cif]

##############################################################################
#                                                                            #
# This CIF contains the data in a paper accepted for publication in          #
# Acta Crystallographica Section E. It conforms to the requirements of       #
# Notes for Authors for Acta Crystallographica Section E, and has been       #
# peer reviewed under the auspices of the IUCr Commission on Journals.       #
#                                                                            #
# Full details of the Crystallographic Information File format               #
# are given in the paper "The Crystallographic Information File (CIF):       #
# a New Standard Archive File for Crystallography" by S. R. Hall, F. H.      #
# Allen and I. D. Brown [Acta Cryst. (1991), A47, 655-685].                  #
#                                                                            #
# The current version of the core CIF dictionary is obtainable from          #
# ftp://ftp.iucr.org/pub/cif_core.dic.                                       #
#                                                                            #
# Software is freely available for graphical display of the structure(s)     #
# in this CIF. For information consult the CIF software page                 #
# http://www.iucr.org/resources/cif/software.                                #
#                                                                            #
# This file may be used for bona fide research purposes within the           #
# scientific community so long as proper attribution is given to the journal # 
# article from which it was obtained.                                        #
#                                                                            #
##############################################################################
data_I
_audit_creation_method     SHELXL-97
_chemical_name_systematic
;
<i>N</i>-(7-Dibromomethyl-5-methyl-1,8-naphthyridin-2-yl)acetamide--
pyrrolidine-2,5-dione (1/1)
;
_chemical_name_common     ?
_chemical_formula_moiety     'C12 H11 Br2 N3 O, C4 H5 N O2'
_chemical_formula_sum     'C16 H16 Br2 N4 O3'
_chemical_formula_iupac     'C12 H11 Br2 N3 O, C4 H5 N O2'
_chemical_formula_weight     472.15
_chemical_melting_point     ?
_symmetry_cell_setting     monoclinic
_symmetry_space_group_name_H-M     'P 21/m'
_symmetry_space_group_name_Hall     '-P 2yb'
loop_
    _symmetry_equiv_pos_as_xyz
    'x, y, z'
    '-x, y+1/2, -z'
    '-x, -y, -z'
    'x, -y-1/2, z'
_cell_length_a     11.537(2)
_cell_length_b     7.0093(14)
_cell_length_c     11.632(2)
_cell_angle_alpha     90.00
_cell_angle_beta     106.57(3)
_cell_angle_gamma     90.00
_cell_volume     901.6(3)
_cell_formula_units_Z     2
_cell_measurement_reflns_used     25
_cell_measurement_theta_min     3.43
_cell_measurement_theta_max     24.99
_cell_measurement_temperature     293(2)
_exptl_crystal_description     block
_exptl_crystal_colour     colourless
_exptl_crystal_size_max     0.21
_exptl_crystal_size_mid     0.19
_exptl_crystal_size_min     0.18
_exptl_crystal_density_diffrn     1.739
_exptl_crystal_density_meas     ?
_exptl_crystal_density_method     'not measured'
_exptl_crystal_F_000     468
_exptl_absorpt_coefficient_mu     4.519
_exptl_absorpt_correction_type     multi-scan
_exptl_absorpt_process_details     '(ABSCOR; Higashi, 1995)'
_exptl_absorpt_correction_T_min     0.450
_exptl_absorpt_correction_T_max     0.497
_exptl_special_details
;
;
_diffrn_ambient_temperature     293(2)
_diffrn_radiation_type     MoK\a
_diffrn_radiation_wavelength     0.71073
_diffrn_radiation_source     'fine-focus sealed tube'
_diffrn_radiation_monochromator     'graphite'
_diffrn_measurement_device_type     'Rigaku R-AXIS RAPID'
_diffrn_measurement_method     '\w scan'
_diffrn_detector_area_resol_mean     ?
_diffrn_reflns_number     7056
_diffrn_reflns_av_R_equivalents     0.0419
_diffrn_reflns_av_sigmaI/netI     0.0359
_diffrn_reflns_theta_min     3.43
_diffrn_reflns_theta_max     24.99
_diffrn_reflns_theta_full     24.99
_diffrn_measured_fraction_theta_max     0.997
_diffrn_measured_fraction_theta_full     0.997
_diffrn_reflns_limit_h_min     -13
_diffrn_reflns_limit_h_max     13
_diffrn_reflns_limit_k_min     -8
_diffrn_reflns_limit_k_max     7
_diffrn_reflns_limit_l_min     -13
_diffrn_reflns_limit_l_max     13
_diffrn_standards_number     0
_diffrn_standards_interval_count     0
_diffrn_standards_interval_time     0
_diffrn_standards_decay_%     .
_refine_special_details
;
Refinement of <i>F</i>^2^ against ALL reflections. The weighted <i>R</i>-factor
<i>wR</i> and goodness of fit <i>S</i> are based on <i>F</i>^2^, conventional
<i>R</i>-factors <i>R</i> are based on <i>F</i>, with <i>F</i> set to zero for
negative <i>F</i>^2^. The threshold expression of <i>F</i>^2^ >
\s(<i>F</i>^2^) is used only for calculating <i>R</i>-factors(gt) <i>etc</i>.
and is not relevant to the choice of reflections for refinement.
<i>R</i>-factors based on <i>F</i>^2^ are statistically about twice as large
as those based on <i>F</i>, and <i>R</i>- factors based on ALL data will be
even larger.
;
_reflns_number_total     1723
_reflns_number_gt     1220
_reflns_threshold_expression     I>2sigma(I)
_refine_ls_structure_factor_coef     Fsqd
_refine_ls_matrix_type     full
_refine_ls_R_factor_all     0.0763
_refine_ls_R_factor_gt     0.0507
_refine_ls_wR_factor_gt     0.1307
_refine_ls_wR_factor_ref     0.1642
_refine_ls_goodness_of_fit_ref     1.119
_refine_ls_restrained_S_all     1.119
_refine_ls_number_reflns     1723
_refine_ls_number_parameters     148
_refine_ls_number_restraints     0
_refine_ls_hydrogen_treatment     constr
_refine_ls_weighting_scheme     calc
_refine_ls_weighting_details
         'calc w=1/[\s^2^(Fo^2^)+(0.0757P)^2^+1.6111P] where P=(Fo^2^+2Fc^2^)/3'
_atom_sites_solution_hydrogens     geom
_atom_sites_solution_primary     direct
_atom_sites_solution_secondary     difmap
_refine_ls_shift/su_max     0.000
_refine_ls_shift/su_mean     0.000
_refine_diff_density_max     0.724
_refine_diff_density_min     -0.922
_refine_ls_extinction_method     none
_refine_ls_extinction_coef     ?
loop_
    _atom_type_symbol
    _atom_type_description
    _atom_type_scat_dispersion_real
    _atom_type_scat_dispersion_imag
    _atom_type_scat_source
    'C' 'C' 0.0033 0.0016
                         'International Tables Vol C Tables 4.2.6.8 and 6.1.1.4'
    'H' 'H' 0.0000 0.0000
                         'International Tables Vol C Tables 4.2.6.8 and 6.1.1.4'
    'N' 'N' 0.0061 0.0033
                         'International Tables Vol C Tables 4.2.6.8 and 6.1.1.4'
    'O' 'O' 0.0106 0.0060
                         'International Tables Vol C Tables 4.2.6.8 and 6.1.1.4'
    'Br' 'Br' -0.2901 2.4595
                         'International Tables Vol C Tables 4.2.6.8 and 6.1.1.4'
_computing_data_collection     'PROCESS-AUTO (Rigaku, 1998)'
_computing_cell_refinement     'PROCESS-AUTO (Rigaku, 1998)'
_computing_data_reduction     'CrystalClear (Rigaku/MSC, 2006)'
_computing_structure_solution     'SHELXS97 (Sheldrick, 2008)'
_computing_structure_refinement     'SHELXL97 (Sheldrick, 2008)'
_computing_molecular_graphics     'DIAMOND (Brandenburg,1999)'
_computing_publication_material     'SHELXL97 (Sheldrick, 2008)'
loop_
    _atom_site_type_symbol
    _atom_site_label
    _atom_site_fract_x
    _atom_site_fract_y
    _atom_site_fract_z
    _atom_site_U_iso_or_equiv
    _atom_site_adp_type
    _atom_site_calc_flag
    _atom_site_refinement_flags
    _atom_site_occupancy
    _atom_site_symmetry_multiplicity
    _atom_site_disorder_assembly
    _atom_site_disorder_group
    C C1 0.5310(7) 0.2500 0.7838(6) 0.0437(17) Uani d S 1 2 . .
    C C2 0.4522(7) 0.2500 0.8575(7) 0.0486(18) Uani d S 1 2 . .
    H H2A 0.3689 0.2500 0.8226 0.058 Uiso calc SR 1 2 . .
    C C3 0.4977(7) 0.2500 0.9803(6) 0.0452(17) Uani d S 1 2 . .
    C C4 0.6257(7) 0.2500 1.0284(6) 0.0405(16) Uani d S 1 2 . .
    C C5 0.6882(7) 0.2500 1.1520(6) 0.0482(18) Uani d S 1 2 . .
    H H5A 0.6446 0.2500 1.2080 0.058 Uiso calc SR 1 2 . .
    C C6 0.8109(7) 0.2500 1.1903(7) 0.053(2) Uani d S 1 2 . .
    H H6A 0.8518 0.2500 1.2717 0.063 Uiso calc SR 1 2 . .
    C C7 0.8749(6) 0.2500 1.1028(6) 0.0456(18) Uani d S 1 2 . .
    C C8 0.6974(7) 0.2500 0.9487(6) 0.0415(16) Uani d S 1 2 . .
    C C9 0.4859(8) 0.2500 0.6506(7) 0.058(2) Uani d S 1 2 . .
    H H9A 0.5554 0.2500 0.6180 0.069 Uiso calc SR 1 2 . .
    C C10 0.4146(7) 0.2500 1.0597(7) 0.0491(18) Uani d S 1 2 . .
    H H10A 0.3319 0.2500 1.0112 0.074 Uiso d SR 1 2 . .
    H H10B 0.4298 0.1382 1.1094 0.074 Uiso d R 1 1 . .
    C C11 1.0841(7) 0.2500 1.2427(7) 0.055(2) Uani d S 1 2 . .
    C C12 1.2128(7) 0.2500 1.2408(8) 0.067(2) Uani d S 1 2 . .
    H H12A 1.2652 0.2500 1.3214 0.101 Uiso d SR 1 2 . .
    H H12B 1.2279 0.1382 1.1997 0.101 Uiso d R 1 1 . .
    C C13 0.0377(8) 0.2500 0.8080(8) 0.057(2) Uani d S 1 2 . .
    C C14 0.0885(8) 0.2500 0.7021(8) 0.069(2) Uani d S 1 2 . .
    H H14A 0.1368 0.1384 0.7023 0.082 Uiso d R 1 1 . .
    C C15 -0.0232(9) 0.2500 0.5948(8) 0.080(3) Uani d S 1 2 . .
    H H15A -0.0251 0.1387 0.5463 0.095 Uiso d R 1 1 . .
    C C16 -0.1280(8) 0.2500 0.6435(8) 0.056(2) Uani d S 1 2 . .
    N N1 0.6503(6) 0.2500 0.8271(5) 0.0477(15) Uani d S 1 2 . .
    N N2 0.8206(6) 0.2500 0.9860(5) 0.0461(15) Uani d S 1 2 . .
    N N3 1.0008(6) 0.2500 1.1320(5) 0.0524(16) Uani d S 1 2 . .
    H H3A 1.0303 0.2500 1.0719 0.063 Uiso calc SR 1 2 . .
    N N4 -0.0857(6) 0.2500 0.7663(5) 0.0502(16) Uani d S 1 2 . .
    H H4A -0.1322 0.2500 0.8124 0.060 Uiso calc SR 1 2 . .
    O O1 1.0553(6) 0.2500 1.3339(5) 0.093(3) Uani d S 1 2 . .
    O O2 0.0955(5) 0.2500 0.9136(5) 0.0759(19) Uani d S 1 2 . .
    O O3 -0.2342(6) 0.2500 0.5882(6) 0.081(2) Uani d S 1 2 . .
    Br Br1 0.38805(7) 0.02689(12) 0.59139(6) 0.0801(4) Uani d . 1 1 . .
loop_
    _atom_site_aniso_label
    _atom_site_aniso_U_11
    _atom_site_aniso_U_22
    _atom_site_aniso_U_33
    _atom_site_aniso_U_12
    _atom_site_aniso_U_13
    _atom_site_aniso_U_23
    C1 0.041(4) 0.052(4) 0.042(4) 0.000 0.018(3) 0.000
    C2 0.043(4) 0.060(5) 0.045(4) 0.000 0.018(3) 0.000
    C3 0.045(4) 0.048(4) 0.050(4) 0.000 0.025(4) 0.000
    C4 0.044(4) 0.044(4) 0.039(4) 0.000 0.020(3) 0.000
    C5 0.053(5) 0.059(5) 0.041(4) 0.000 0.026(3) 0.000
    C6 0.046(5) 0.079(6) 0.036(4) 0.000 0.016(3) 0.000
    C7 0.041(4) 0.054(4) 0.044(4) 0.000 0.016(3) 0.000
    C8 0.046(5) 0.046(4) 0.035(4) 0.000 0.018(3) 0.000
    C9 0.054(5) 0.076(6) 0.047(4) 0.000 0.021(4) 0.000
    C10 0.041(4) 0.062(5) 0.051(4) 0.000 0.024(3) 0.000
    C11 0.046(5) 0.075(6) 0.041(4) 0.000 0.009(4) 0.000
    C12 0.042(5) 0.102(7) 0.057(5) 0.000 0.012(4) 0.000
    C13 0.059(6) 0.061(5) 0.058(5) 0.000 0.027(4) 0.000
    C14 0.059(6) 0.083(6) 0.074(6) 0.000 0.034(5) 0.000
    C15 0.091(8) 0.107(8) 0.052(5) 0.000 0.039(5) 0.000
    C16 0.054(5) 0.061(5) 0.054(5) 0.000 0.017(4) 0.000
    N1 0.047(4) 0.060(4) 0.043(3) 0.000 0.024(3) 0.000
    N2 0.042(4) 0.062(4) 0.039(3) 0.000 0.020(3) 0.000
    N3 0.043(4) 0.079(5) 0.041(3) 0.000 0.022(3) 0.000
    N4 0.042(4) 0.070(4) 0.042(3) 0.000 0.017(3) 0.000
    O1 0.051(4) 0.188(8) 0.041(3) 0.000 0.014(3) 0.000
    O2 0.054(4) 0.114(6) 0.057(4) 0.000 0.012(3) 0.000
    O3 0.067(5) 0.116(6) 0.057(4) 0.000 0.011(3) 0.000
    Br1 0.0936(7) 0.0929(6) 0.0563(5) -0.0237(4) 0.0254(4) -0.0161(3)
_geom_special_details
;
All e.s.d.'s (except the e.s.d. in the dihedral angle between two l.s. planes)
are estimated using the full covariance matrix. The cell e.s.d.'s are taken
into account individually in the estimation of e.s.d.'s in distances, angles
and torsion angles; correlations between e.s.d.'s in cell parameters are only
used when they are defined by crystal symmetry. An approximate (isotropic)
treatment of cell e.s.d.'s is used for estimating e.s.d.'s involving l.s.
planes.
;
loop_
    _geom_bond_atom_site_label_1
    _geom_bond_atom_site_label_2
    _geom_bond_site_symmetry_2
    _geom_bond_distance
    _geom_bond_publ_flag
    C1 N1 . 1.324(9) ?
    C1 C2 . 1.417(10) ?
    C1 C9 . 1.487(10) ?
    C2 C3 . 1.373(10) ?
    C2 H2A . 0.9300 ?
    C3 C4 . 1.422(10) ?
    C3 C10 . 1.509(9) ?
    C4 C8 . 1.407(10) ?
    C4 C5 . 1.413(10) ?
    C5 C6 . 1.357(11) ?
    C5 H5A . 0.9300 ?
    C6 C7 . 1.418(10) ?
    C6 H6A . 0.9300 ?
    C7 N2 . 1.324(9) ?
    C7 N3 . 1.394(9) ?
    C8 N1 . 1.363(9) ?
    C8 N2 . 1.363(9) ?
    C9 Br1 . 1.936(5) ?
    C9 Br1 4_565 1.936(5) ?
    C9 H9A . 0.9800 ?
    C10 H10A . 0.9600 ?
    C10 H10B . 0.9600 ?
    C11 O1 . 1.199(10) ?
    C11 N3 . 1.370(10) ?
    C11 C12 . 1.490(11) ?
    C12 H12A . 0.9600 ?
    C12 H12B . 0.9601 ?
    C13 O2 . 1.220(10) ?
    C13 N4 . 1.367(10) ?
    C13 C14 . 1.508(12) ?
    C14 C15 . 1.517(13) ?
    C14 H14A . 0.9600 ?
    C15 C16 . 1.474(13) ?
    C15 H15A . 0.9600 ?
    C16 O3 . 1.210(10) ?
    C16 N4 . 1.372(10) ?
    N3 H3A . 0.8600 ?
    N4 H4A . 0.8600 ?
loop_
    _geom_angle_atom_site_label_1
    _geom_angle_atom_site_label_2
    _geom_angle_atom_site_label_3
    _geom_angle_site_symmetry_1
    _geom_angle_site_symmetry_3
    _geom_angle
    _geom_angle_publ_flag
    N1 C1 C2 . . 123.1(7) ?
    N1 C1 C9 . . 114.4(6) ?
    C2 C1 C9 . . 122.4(7) ?
    C3 C2 C1 . . 120.5(7) ?
    C3 C2 H2A . . 119.7 ?
    C1 C2 H2A . . 119.7 ?
    C2 C3 C4 . . 117.1(6) ?
    C2 C3 C10 . . 121.0(7) ?
    C4 C3 C10 . . 121.9(7) ?
    C8 C4 C5 . . 116.5(7) ?
    C8 C4 C3 . . 118.7(6) ?
    C5 C4 C3 . . 124.9(6) ?
    C6 C5 C4 . . 121.0(7) ?
    C6 C5 H5A . . 119.5 ?
    C4 C5 H5A . . 119.5 ?
    C5 C6 C7 . . 118.2(7) ?
    C5 C6 H6A . . 120.9 ?
    C7 C6 H6A . . 120.9 ?
    N2 C7 N3 . . 113.9(6) ?
    N2 C7 C6 . . 123.1(7) ?
    N3 C7 C6 . . 123.1(7) ?
    N1 C8 N2 . . 113.6(6) ?
    N1 C8 C4 . . 123.3(7) ?
    N2 C8 C4 . . 123.1(6) ?
    C1 C9 Br1 . . 111.5(3) ?
    C1 C9 Br1 . 4_565 111.5(3) ?
    Br1 C9 Br1 . 4_565 107.7(4) ?
    C1 C9 H9A . . 108.7 ?
    Br1 C9 H9A . . 108.7 ?
    Br1 C9 H9A 4_565 . 108.7 ?
    C3 C10 H10A . . 109.8 ?
    C3 C10 H10B . . 109.3 ?
    H10A C10 H10B . . 109.5 ?
    O1 C11 N3 . . 122.3(8) ?
    O1 C11 C12 . . 122.8(7) ?
    N3 C11 C12 . . 114.9(7) ?
    C11 C12 H12A . . 109.8 ?
    C11 C12 H12B . . 109.3 ?
    H12A C12 H12B . . 109.5 ?
    O2 C13 N4 . . 124.9(8) ?
    O2 C13 C14 . . 126.5(8) ?
    N4 C13 C14 . . 108.6(8) ?
    C13 C14 C15 . . 103.6(7) ?
    C13 C14 H14A . . 111.0 ?
    C15 C14 H14A . . 111.0 ?
    C16 C15 C14 . . 106.4(7) ?
    C16 C15 H15A . . 110.0 ?
    C14 C15 H15A . . 110.8 ?
    O3 C16 N4 . . 124.0(8) ?
    O3 C16 C15 . . 127.8(8) ?
    N4 C16 C15 . . 108.2(8) ?
    C1 N1 C8 . . 117.3(6) ?
    C7 N2 C8 . . 118.1(6) ?
    C11 N3 C7 . . 129.2(7) ?
    C11 N3 H3A . . 115.4 ?
    C7 N3 H3A . . 115.4 ?
    C16 N4 C13 . . 113.2(7) ?
    C16 N4 H4A . . 123.4 ?
    C13 N4 H4A . . 123.4 ?
loop_
    _geom_hbond_atom_site_label_D
    _geom_hbond_atom_site_label_H
    _geom_hbond_atom_site_label_A
    _geom_hbond_site_symmetry_A
    _geom_hbond_distance_DH
    _geom_hbond_distance_HA
    _geom_hbond_distance_DA
    _geom_hbond_angle_DHA
    C6 H6A O1 . 0.93 2.25 2.838(10) 121
    C9 H9A O3 1_655 0.98 2.55 3.507(11) 166
    N4 H4A N1 1_455 0.86 2.56 3.317(9) 147
    N4 H4A N2 1_455 0.86 2.24 3.045(8) 157
    N3 H3A O2 1_655 0.86 2.18 3.038(9) 177
_iucr_refine_instructions_details
;
TITL 1 in P2(1)/m
CELL 0.71073  11.5367   7.0093  11.6323  90.000 106.569  90.000
ZERR    2.00   0.0023   0.0014   0.0023   0.000   0.030   0.000
LATT 1
SYMM -X, 0.5+Y, -Z
SFAC C  H  N  O  Br
UNIT 32 32 8 6 4
OMIT   -3  50.00
omit -5 5 9
L.S. 10
ACTA
size 0.21 0.19 0.18
BOND $H
FMAP 2
PLAN 20
HTAB
htab c6 O1
HTAB C9 O3_$1
HTAB N4 N1_$2
HTAB N4 N2_$2
HTAB N3 O2_$1
EQIV $2 x-1, y, z
EQIV $1 x+1, y, z
WGHT    0.075700    1.611100
FVAR       0.55556
C1    1    0.530996    0.250000    0.783783    10.50000    0.04113    0.05159 =
         0.04202    0.00000    0.01781    0.00000
C2    1    0.452173    0.250000    0.857547    10.50000    0.04342    0.05999 =
         0.04545    0.00000    0.01758    0.00000
AFIX  43
H2A   2    0.368932    0.250000    0.822573    10.50000   -1.20000
AFIX   0
C3    1    0.497727    0.250000    0.980276    10.50000    0.04513    0.04792 =
         0.04977    0.00000    0.02526    0.00000
C4    1    0.625746    0.250000    1.028401    10.50000    0.04395    0.04390 =
         0.03864    0.00000    0.01980    0.00000
C5    1    0.688220    0.250000    1.152030    10.50000    0.05281    0.05873 =
         0.04083    0.00000    0.02608    0.00000
AFIX  43
H5A   2    0.644585    0.250000    1.208037    10.50000   -1.20000
AFIX   0
C6    1    0.810854    0.250000    1.190330    10.50000    0.04559    0.07909 =
         0.03635    0.00000    0.01620    0.00000
AFIX  43
H6A   2    0.851796    0.250000    1.271747    10.50000   -1.20000
AFIX   0
C7    1    0.874899    0.250000    1.102838    10.50000    0.04122    0.05413 =
         0.04403    0.00000    0.01638    0.00000
C8    1    0.697374    0.250000    0.948732    10.50000    0.04648    0.04645 =
         0.03541    0.00000    0.01799    0.00000
C9    1    0.485860    0.250000    0.650561    10.50000    0.05397    0.07643 =
         0.04740    0.00000    0.02112    0.00000
AFIX  13
H9A   2    0.555394    0.250000    0.617990    10.50000   -1.20000
AFIX   0
C10   1    0.414614    0.250000    1.059697    10.50000    0.04071    0.06214 =
         0.05139    0.00000    0.02424    0.00000
AFIX   3
H10A  2    0.331894    0.250000    1.011247    10.50000   -1.50000
H10B  2    0.429774    0.138170    1.109397    11.00000   -1.50000
AFIX   0
C11   1    1.084146    0.250000    1.242666    10.50000    0.04598    0.07512 =
         0.04065    0.00000    0.00875    0.00000
C12   1    1.212752    0.250000    1.240832    10.50000    0.04193    0.10183 =
         0.05661    0.00000    0.01239    0.00000
AFIX   3
H12A  2    1.265173    0.250000    1.321442    10.50000   -1.50000
H12B  2    1.227912    0.138170    1.199692    11.00000   -1.50000
AFIX   0
C13   1    0.037685    0.250000    0.807977    10.50000    0.05850    0.06074 =
         0.05842    0.00000    0.02707    0.00000
C14   1    0.088517    0.250000    0.702100    10.50000    0.05865    0.08286 =
         0.07399    0.00000    0.03441    0.00000
AFIX   3
H14A  2    0.136817    0.138410    0.702309    11.00000   -1.20000
AFIX   0
C15   1   -0.023214    0.250000    0.594842    10.50000    0.09073    0.10729 =
         0.05220    0.00000    0.03902    0.00000
AFIX   3
H15A  2   -0.025124    0.138670    0.546272    11.00000   -1.20000
AFIX   0
C16   1   -0.128035    0.250000    0.643479    10.50000    0.05421    0.06134 =
         0.05420    0.00000    0.01733    0.00000
N1    3    0.650305    0.250000    0.827133    10.50000    0.04746    0.05993 =
         0.04264    0.00000    0.02381    0.00000
N2    3    0.820600    0.250000    0.985995    10.50000    0.04222    0.06234 =
         0.03862    0.00000    0.01953    0.00000
N3    3    1.000817    0.250000    1.131969    10.50000    0.04288    0.07894 =
         0.04136    0.00000    0.02166    0.00000
AFIX  43
H3A   2    1.030345    0.250000    1.071924    10.50000   -1.20000
AFIX   0
N4    3   -0.085735    0.250000    0.766294    10.50000    0.04188    0.07039 =
         0.04163    0.00000    0.01715    0.00000
AFIX  43
H4A   2   -0.132197    0.250000    0.812443    10.50000   -1.20000
AFIX   0
O1    4    1.055306    0.250000    1.333896    10.50000    0.05065    0.18843 =
         0.04061    0.00000    0.01366    0.00000
O2    4    0.095505    0.250000    0.913621    10.50000    0.05442    0.11409 =
         0.05689    0.00000    0.01202    0.00000
O3    4   -0.234159    0.250000    0.588182    10.50000    0.06743    0.11637 =
         0.05669    0.00000    0.01132    0.00000
BR1   5    0.388051    0.026889    0.591386    11.00000    0.09363    0.09294 =
         0.05632   -0.01607    0.02544   -0.02366
HKLF 4
REM  1 in P2(1)/m
REM R1 =  0.0507 for   1220 Fo > 4sig(Fo)  and  0.0763 for all   1723 data
REM    148 parameters refined using      0 restraints
END
WGHT      0.0702      1.7314
REM Highest difference peak  0.724,  deepest hole -0.922,  1-sigma level  0.106
Q1    1   0.4618 -0.0403  0.6312  11.00000  0.05    0.72
Q2    1   0.6970  0.2500  0.8000  10.50000  0.05    0.45
Q3    1   0.3660  0.2500  0.5893  10.50000  0.05    0.44
Q4    1   0.8617  0.2500  0.9511  10.50000  0.05    0.43
Q5    1  -0.2670  0.2500  0.4952  10.50000  0.05    0.40
Q6    1   0.5003  0.2500  0.8341  10.50000  0.05    0.39
Q7    1   0.4747  0.1656  0.6660  11.00000  0.05    0.38
Q8    1   0.2327  0.2500  0.7207  10.50000  0.05    0.38
Q9    1   0.5007  0.0260  0.5649  11.00000  0.05    0.35
Q10   1   0.2587 -0.0024  0.5992  11.00000  0.05    0.35
Q11   1   0.4212 -0.0922  0.4986  11.00000  0.05    0.35
Q12   1   0.5474  0.2500  0.4621  10.50000  0.05    0.35
Q13   1   0.4793  0.2500  0.9207  10.50000  0.05    0.35
Q14   1   0.5542  0.2500  1.0075  10.50000  0.05    0.34
Q15   1   0.6613  0.2500  0.9970  10.50000  0.05    0.34
Q16   1   0.6287  0.2500  1.1803  10.50000  0.05    0.33
Q17   1   1.0002  0.2500  1.3167  10.50000  0.05    0.33
Q18   1  -0.0550  0.2500  0.5277  10.50000  0.05    0.32
Q19   1   0.4319  0.2500  0.6051  10.50000  0.05    0.32
Q20   1   0.2762  0.0370  0.6209  11.00000  0.05    0.32
;
data_global
_journal_date_recd_electronic     2012-11-29
_journal_date_accepted     2012-12-18
_journal_name_full     'Acta Crystallographica, Section E'
_journal_year     2013
_journal_volume     69
_journal_issue      2
_journal_page_first     o153
_journal_page_last     o154
_journal_paper_category     QO
_journal_paper_doi     10.1107/S1600536812051112
_journal_coeditor_code     GK2541
_publ_contact_author_name     'Shaoming Chi'
_publ_contact_author_address
;
College of Chemistry and Chemical Engineering
Yunnan Normal University
Kunming City
People's Republic of China
;
_publ_contact_author_email     'chishaoming@gmail.com'
_publ_contact_author_fax     '+86-871-5941088'
_publ_contact_author_phone     '+86-871-5941088'
_publ_section_title
;\
<i>N</i>-(7-Dibromomethyl-5-methyl-1,8-naphthyridin-2-yl)acetamide--\
pyrrolidine-2,5-dione (1/1)
;
loop_
    _publ_author_name
    _publ_author_footnote
    _publ_author_address
    'Gou, Gao-Zhang' .
;
College of Chemistry and Chemical Engineering
Yunnan Normal University
Kunming 650500
People's Republic of China
;
    'Kou, Jun-Feng' .
;
College of Chemistry and Chemical Engineering
Yunnan Normal University
Kunming 650500
People's Republic of China
;
    'Zhou, Qing-Di' .
;
School of Chemistry, The University of Sydney, Sydney, NSW 2006, Australia
;
    'Chi, Shao-Ming' .
;
College of Chemistry and Chemical Engineering
Yunnan Normal University
Kunming 650500
People's Republic of China
;
