# Supplementary material for: N-(7-Dibromo­methyl-5-methyl-1,8-naphthyridin-2-yl)acetamide–pyrrolidine-2,5-dione (1/1)
Source: Acta Crystallogr Sect E Struct Rep Online. 2013 Jan 4;69(Pt 2):o153–4. doi: 10.1107/S1600536812051112 (PMC3569222; doi:10.1107/S1600536812051112)
Supplement: Supplementary file 2 [file e-69-0o153-Isup2.hkl]

# 
# h,k,l, Fc-squared, Fo-squared, sigma(Fo-squared) and status flag 
# 
data_I
_shelx_title ' 1 in P2(1)/m' 
_shelx_refln_list_code          4 
_shelx_F_calc_maximum      156.05 
_exptl_crystal_F_000       468.00 
_reflns_d_resolution_high  0.8412 
 
loop_ 
 _symmetry_equiv_pos_as_xyz 
 'x, y, z' 
 '-x, y+1/2, -z' 
 '-x, -y, -z' 
 'x, -y-1/2, z' 
 
_cell_length_a    11.5367 
_cell_length_b     7.0093 
_cell_length_c    11.6323 
_cell_angle_alpha  90.000 
_cell_angle_beta  106.569 
_cell_angle_gamma  90.000 
 
_shelx_F_squared_multiplier     1.000 
 
loop_ 
 _refln_index_h 
 _refln_index_k 
 _refln_index_l 
 _refln_F_squared_calc 
 _refln_F_squared_meas 
 _refln_F_squared_sigma 
 _refln_observed_status 
   2   0   0     4669.14     4697.35     75.71 o 
   3   0   0     1968.64     1687.73     28.81 o 
   4   0   0     7011.20     6247.73    116.45 o 
   5   0   0     2870.78     2743.10     52.00 o 
   6   0   0      652.34      553.90     34.20 o 
   7   0   0      638.58      750.37     45.28 o 
   8   0   0      618.44      757.17     58.76 o 
   9   0   0      357.03      440.90     29.11 o 
  10   0   0      411.65      358.68     28.80 o 
  11   0   0        1.60        5.76      9.02 o 
  12   0   0       13.18       18.91     13.39 o 
  13   0   0       34.78       43.23     18.06 o 
   1   1   0      969.07     1001.05     11.52 o 
   2   1   0       32.01       35.49      1.39 o 
   3   1   0     2416.34     2429.25     45.81 o 
   4   1   0       46.84       53.88      3.33 o 
   5   1   0      978.91     1121.98     16.51 o 
   6   1   0      217.56      239.07      7.94 o 
   7   1   0      131.34      151.17      9.75 o 
   8   1   0        0.15       -3.75      4.27 o 
   9   1   0       13.28        9.98      5.69 o 
  10   1   0       10.48       27.14      8.57 o 
  11   1   0        1.38        0.77      5.30 o 
  12   1   0        1.62       11.29      8.80 o 
  13   1   0        0.01       11.06      8.94 o 
   0   2   0    12813.03    15993.45    274.07 o 
   1   2   0    10536.95    10556.38    128.72 o 
   2   2   0      245.65      265.81      3.88 o 
   3   2   0     2081.48     1873.33     20.26 o 
   4   2   0     3870.40     3611.00     42.83 o 
   5   2   0     4227.86     4024.26     51.26 o 
   6   2   0      672.31      744.41     13.40 o 
   7   2   0       57.97       65.38      6.24 o 
   8   2   0      430.51      494.91     13.94 o 
   9   2   0      561.20      605.83     26.87 o 
  10   2   0       15.75       25.44      9.89 o 
  11   2   0       19.83        1.41      5.77 o 
  12   2   0       12.74       11.86      8.95 o 
   1   3   0     3095.92     3268.73     34.04 o 
   2   3   0     1637.35     1636.36     19.08 o 
   3   3   0       37.46       31.66      2.66 o 
   4   3   0       49.40       45.15      3.54 o 
   5   3   0     1519.06     1654.35     22.55 o 
   6   3   0      246.06      290.94      9.48 o 
   7   3   0       89.36      132.95      8.97 o 
   8   3   0        7.89       14.64      5.82 o 
   9   3   0       83.49       98.45     10.80 o 
  10   3   0       50.27       47.46     10.53 o 
  11   3   0       47.38       60.17     16.12 o 
  12   3   0        0.72        5.13      6.05 o 
   0   4   0    15665.45    17465.10    417.09 o 
   1   4   0      583.49      609.58      9.54 o 
   2   4   0      487.83      560.04      8.83 o 
   3   4   0      124.93      108.05      5.28 o 
   4   4   0      861.63      818.53     16.60 o 
   5   4   0      345.09      344.01     13.19 o 
   6   4   0      120.07       96.99      6.46 o 
   7   4   0       34.84       45.04      5.81 o 
   8   4   0       67.18       59.06      7.99 o 
   9   4   0       62.52       62.62      7.60 o 
  10   4   0      149.09      125.37     12.19 o 
  11   4   0        0.77        4.98      6.56 o 
   1   5   0       15.03       12.87      3.22 o 
   2   5   0      503.74      507.26     12.16 o 
   3   5   0      522.80      534.85     11.13 o 
   4   5   0        4.67        6.26      3.84 o 
   5   5   0        4.25        1.91      3.91 o 
   6   5   0      279.33      304.45     12.24 o 
   7   5   0      152.00      191.81     10.83 o 
   8   5   0        7.38        2.41      4.80 o 
   9   5   0        1.86        1.11      5.73 o 
  10   5   0       20.96        9.29      7.81 o 
   0   6   0      497.74      434.20     17.09 o 
   1   6   0       95.87      118.41      6.80 o 
   2   6   0        2.20        1.72      2.86 o 
   3   6   0       15.45       28.14      5.10 o 
   4   6   0       32.44       41.23      4.72 o 
   5   6   0      155.43      172.87      8.22 o 
   6   6   0       88.39       90.84      7.42 o 
   7   6   0       26.52        7.94      6.88 o 
   8   6   0        0.81       -7.63      8.32 o 
   9   6   0       18.02       12.11     11.90 o 
   1   7   0      174.23      208.29     11.55 o 
   2   7   0      118.03      150.64     10.66 o 
   3   7   0       36.35       35.13      6.67 o 
   4   7   0        0.53        1.33      3.13 o 
   5   7   0       89.02       78.84     19.96 o 
   6   7   0       26.31       15.68      9.15 o 
   7   7   0       16.65        7.72      4.85 o 
   0   8   0      210.69      232.66     16.75 o 
   1   8   0        4.84        6.77      4.72 o 
   2   8   0       12.32        6.87      3.79 o 
   3   8   0        2.06        3.39      3.37 o 
 -13   0   1       51.38       51.66     22.18 o 
 -12   0   1       43.46       47.76     20.94 o 
 -11   0   1       19.74       30.22     20.11 o 
 -10   0   1       17.55       41.12     16.22 o 
  -9   0   1      489.87      533.29     44.89 o 
  -8   0   1     2037.18     2211.36     99.24 o 
  -7   0   1     1098.58     1116.58     34.20 o 
  -6   0   1      413.43      518.52     18.97 o 
  -5   0   1      939.78      871.15     19.11 o 
  -4   0   1     5481.36     4859.21     93.90 o 
  -3   0   1     8749.61     7481.00    155.98 o 
  -2   0   1     3257.79     2733.39     39.49 o 
   2   0   1     6278.08     6290.89     88.25 o 
   3   0   1        1.94       28.35      2.92 o 
   4   0   1      562.63      431.42      9.93 o 
   5   0   1     6768.38     6619.61    108.30 o 
   6   0   1     2169.82     2312.28     73.71 o 
   7   0   1       52.91       35.37      8.69 o 
   8   0   1       55.90       86.96     14.99 o 
   9   0   1      358.87      492.21     38.82 o 
  10   0   1       60.00       84.13     14.95 o 
  11   0   1      184.70      153.08     26.06 o 
  12   0   1       11.08        6.23      9.94 o 
 -13   1   1        8.49       19.20     10.57 o 
 -12   1   1        0.47        0.56      5.61 o 
 -11   1   1        0.03       -0.74      4.68 o 
 -10   1   1       41.55       52.64      9.14 o 
  -9   1   1        0.29        3.59      5.30 o 
  -8   1   1       68.72       53.47      8.94 o 
  -7   1   1      215.12      236.15      9.55 o 
  -6   1   1      163.55      190.36      8.09 o 
  -5   1   1      129.46      156.94      5.81 o 
  -4   1   1      416.58      439.67      9.61 o 
  -3   1   1       46.27       46.72      2.99 o 
  -2   1   1     3459.21     3392.42     37.55 o 
  -1   1   1     2953.70     2987.81     35.53 o 
   0   1   1     1634.95     1733.50     14.44 o 
   1   1   1       12.58        9.64      1.16 o 
   2   1   1       72.25       53.27      1.92 o 
   3   1   1       29.68       27.53      1.88 o 
   4   1   1       16.99       16.86      2.55 o 
   5   1   1     2265.55     2680.77     33.07 o 
   6   1   1       40.58       60.44      5.01 o 
   7   1   1        3.13       12.08      4.25 o 
   8   1   1      115.50      129.43     10.12 o 
   9   1   1        1.01        4.61      4.43 o 
  10   1   1      176.60      197.48     20.87 o 
  11   1   1       48.99       33.43     10.02 o 
  12   1   1        2.26       14.79      8.97 o 
 -13   2   1       10.72       12.59      9.44 o 
 -12   2   1       54.93       48.69     15.40 o 
 -11   2   1       22.51       34.37      9.37 o 
 -10   2   1      136.54      127.56     12.85 o 
  -9   2   1      309.18      309.76     13.10 o 
  -8   2   1      405.28      417.32     14.41 o 
  -7   2   1      658.84      655.62     16.20 o 
  -6   2   1      428.41      420.09      9.74 o 
  -5   2   1     1784.43     1694.04     22.82 o 
  -4   2   1     6112.54     5690.27     69.76 o 
  -3   2   1     6014.11     5431.46     62.66 o 
  -2   2   1      685.26      608.06      6.84 o 
  -1   2   1      929.90      980.77     10.56 o 
   0   2   1    18567.39    19292.58    267.71 o 
   1   2   1    14817.02    14811.32    191.13 o 
   2   2   1     3455.67     3378.79     36.73 o 
   3   2   1       28.87       61.71      2.71 o 
   4   2   1     3298.85     2972.94     32.05 o 
   5   2   1     1681.39     1512.53     20.02 o 
   6   2   1     1197.69     1073.85     26.12 o 
   7   2   1      376.82      361.52     11.66 o 
   8   2   1       78.73      100.38      9.93 o 
   9   2   1      223.56      263.00     13.52 o 
  10   2   1      355.39      399.79     20.42 o 
  11   2   1        0.89        1.58      4.94 o 
  12   2   1        9.23       -1.40      6.00 o 
 -12   3   1        1.22       -4.11      7.44 o 
 -11   3   1        9.74       23.04      7.82 o 
 -10   3   1       33.62       47.75      8.65 o 
  -9   3   1      136.67      175.40     13.07 o 
  -8   3   1        1.93        6.24      5.81 o 
  -7   3   1      360.82      381.62     11.65 o 
  -6   3   1      227.63      263.55      8.30 o 
  -5   3   1      527.45      512.23     10.17 o 
  -4   3   1       57.33       65.16      4.20 o 
  -3   3   1       69.83       63.76      3.86 o 
  -2   3   1       70.31       48.15      3.06 o 
  -1   3   1      183.53      128.81      3.84 o 
   0   3   1        2.99       12.91      3.01 o 
   1   3   1       73.46       87.98      3.05 o 
   2   3   1     1529.03     1534.18     17.12 o 
   3   3   1     1646.38     1634.63     19.73 o 
   4   3   1      361.29      414.85      8.23 o 
   5   3   1      545.69      633.75     10.48 o 
   6   3   1      261.44      282.03      9.17 o 
   7   3   1      303.22      361.30     15.13 o 
   8   3   1       17.89       27.94      6.70 o 
   9   3   1        0.01       -1.94      3.83 o 
  10   3   1       16.97        4.60      5.57 o 
  11   3   1        0.99        6.20      5.76 o 
 -11   4   1        0.14        0.73     14.74 o 
 -10   4   1        0.85        1.93      4.84 o 
  -9   4   1      101.17       99.61     10.27 o 
  -8   4   1      356.26      365.20     15.96 o 
  -7   4   1       66.53       64.88      7.17 o 
  -6   4   1      138.82      135.78     10.62 o 
  -5   4   1      345.31      378.80     10.25 o 
  -4   4   1      754.31      766.68     15.10 o 
  -3   4   1      694.40      688.16     12.79 o 
  -2   4   1      332.73      304.68      7.11 o 
  -1   4   1      128.63      123.37      4.38 o 
   0   4   1       52.26       47.00      4.93 o 
   1   4   1      864.89      837.81     12.41 o 
   2   4   1      730.95      775.44     10.07 o 
   3   4   1       42.33       46.62      3.87 o 
   4   4   1       33.99       32.76      3.84 o 
   5   4   1      661.59      633.45     12.14 o 
   6   4   1      586.82      572.49     14.69 o 
   7   4   1       39.29       28.44      6.51 o 
   8   4   1        2.22       -1.88      3.76 o 
   9   4   1       31.53       26.71      9.18 o 
  10   4   1        8.45       -7.73      5.65 o 
  11   4   1       56.84       -0.85      4.77 o 
 -10   5   1       36.75       48.78      8.41 o 
  -9   5   1       30.61       46.14      7.62 o 
  -8   5   1       18.21       19.83      6.33 o 
  -7   5   1        0.91        0.67      4.43 o 
  -6   5   1      237.61      280.32     11.01 o 
  -5   5   1      290.86      319.10     11.54 o 
  -4   5   1      100.29      103.98      7.01 o 
  -3   5   1       54.21       54.83      4.81 o 
  -2   5   1     1020.83     1040.81     16.48 o 
  -1   5   1     1196.63     1217.69     19.76 o 
   0   5   1      462.91      500.15      9.62 o 
   1   5   1       53.11       58.77      4.72 o 
   2   5   1      208.70      216.81      7.34 o 
   3   5   1      279.13      288.76      9.24 o 
   4   5   1       82.13       86.86      5.38 o 
   5   5   1      214.93      230.03      9.87 o 
   6   5   1       97.99      119.54     14.00 o 
   7   5   1      121.70      154.83      8.42 o 
   8   5   1       57.93       77.79      7.16 o 
   9   5   1        0.87       -5.19      6.27 o 
  10   5   1       69.61       21.95     25.28 o 
  -9   6   1       27.07       14.39     13.72 o 
  -8   6   1        1.83        8.98      6.46 o 
  -7   6   1        6.04       14.93      6.52 o 
  -6   6   1        0.31        2.37      6.03 o 
  -5   6   1       54.89       55.14      6.33 o 
  -4   6   1      118.41      142.26      7.14 o 
  -3   6   1       88.17      109.84      6.09 o 
  -2   6   1        2.78        5.25      3.42 o 
  -1   6   1       31.35       29.88      5.66 o 
   0   6   1      461.25      538.88     10.69 o 
   1   6   1      252.62      318.35     10.10 o 
   2   6   1       98.61      113.95      5.93 o 
   3   6   1       15.25       12.60      4.10 o 
   4   6   1       19.14       22.49      4.27 o 
   5   6   1       31.90       34.51      4.63 o 
   6   6   1       23.00       12.31      5.77 o 
   7   6   1       52.34       11.09     12.20 o 
   8   6   1        0.53       -0.17      3.74 o 
  -7   7   1       31.98       10.42     10.04 o 
  -6   7   1       42.12       20.03      9.46 o 
  -5   7   1       38.02       32.88      8.57 o 
  -4   7   1        5.13        2.32      3.93 o 
  -3   7   1       13.54       11.30      4.50 o 
  -2   7   1       20.58       21.57      5.32 o 
  -1   7   1       28.72       35.41      6.17 o 
   0   7   1        4.39        7.97      3.89 o 
   1   7   1        0.09        0.92      2.77 o 
   2   7   1      108.96      133.22      9.02 o 
   3   7   1      132.54      168.19     11.51 o 
   4   7   1       60.57       68.72      9.80 o 
   5   7   1       37.81       30.29      7.34 o 
   6   7   1       16.11       15.09      5.70 o 
  -3   8   1        0.13       -3.73      4.02 o 
  -2   8   1        0.00       -3.37      3.84 o 
  -1   8   1        1.26        2.24      3.69 o 
   0   8   1       25.82        8.33      4.16 o 
   1   8   1        1.35        1.77      3.56 o 
   2   8   1        1.86       -0.37      2.60 o 
   3   8   1        3.59       -1.26      2.66 o 
 -13   0   2       24.05       22.54     14.18 o 
 -12   0   2       65.95       44.92     33.79 o 
 -11   0   2       28.72       73.53     21.23 o 
 -10   0   2       78.95      126.39     17.96 o 
  -9   0   2      445.55      446.59     29.20 o 
  -8   0   2     1532.45     1553.81     41.74 o 
  -7   0   2     1069.40      983.43     27.46 o 
  -6   0   2     2044.44     1966.24     45.38 o 
  -5   0   2       24.20       38.32      6.34 o 
  -4   0   2     5397.34     5085.45     93.82 o 
  -3   0   2     9738.95     8339.76    156.77 o 
  -2   0   2    24351.20    21173.73    682.14 o 
  -1   0   2     1204.03     1250.09     16.59 o 
   0   0   2      480.61      359.51     56.88 o 
   1   0   2    12337.85    11500.66    218.58 o 
   2   0   2    15866.68    15635.19    233.30 o 
   3   0   2     1447.03     1570.76     25.67 o 
   4   0   2       24.04       43.76      4.60 o 
   5   0   2     4098.24     4146.50    101.84 o 
   6   0   2     1440.20     1386.46     38.25 o 
   7   0   2     1540.82     1514.26     77.99 o 
   8   0   2        1.99        7.15      5.99 o 
   9   0   2      101.19      170.35     13.99 o 
  10   0   2      356.40      524.37     63.40 o 
  11   0   2      100.66       76.09     34.14 o 
  12   0   2       17.80       -3.38      9.66 o 
 -13   1   2        1.85        4.53      8.53 o 
 -12   1   2        0.04        3.01      7.18 o 
 -11   1   2        4.22        9.58      7.51 o 
 -10   1   2      116.87      108.81     12.14 o 
  -9   1   2        3.39       -0.96      4.50 o 
  -8   1   2      588.19      675.14     21.04 o 
  -7   1   2      229.18      255.00     10.94 o 
  -6   1   2      334.84      368.73     11.51 o 
  -5   1   2     1582.42     1682.06     22.81 o 
  -4   1   2       17.63       19.62      2.92 o 
  -3   1   2      216.70      196.43      4.60 o 
  -2   1   2      461.35      428.24      5.85 o 
  -1   1   2      355.50      357.69      5.36 o 
   0   1   2     2455.13     2436.03     30.90 o 
   1   1   2      217.27      253.13      3.37 o 
   2   1   2     1140.59     1353.33     12.63 o 
   3   1   2      248.03      270.32      4.47 o 
   4   1   2       43.21       42.92      2.60 o 
   5   1   2      112.84      132.84      5.29 o 
   6   1   2        8.91        8.90      3.01 o 
   7   1   2        2.31        3.37      3.40 o 
   8   1   2      157.18      183.88      8.61 o 
   9   1   2        5.81       -0.36      4.07 o 
  10   1   2       29.68       24.55      7.82 o 
  11   1   2        9.80        3.23      6.43 o 
  12   1   2        0.88        5.55      7.21 o 
 -13   2   2        7.99        2.54      7.42 o 
 -12   2   2       70.47       63.16     14.36 o 
 -11   2   2      233.81      288.92     17.83 o 
 -10   2   2        2.60       12.91      7.95 o 
  -9   2   2        1.51        2.38      4.73 o 
  -8   2   2      457.82      449.34     14.19 o 
  -7   2   2     2409.85     2365.59     34.69 o 
  -6   2   2      425.70      358.52      9.24 o 
  -5   2   2        8.92       21.02      3.42 o 
  -4   2   2     1870.24     1747.52     21.62 o 
  -3   2   2     7744.19     7287.02     87.84 o 
  -2   2   2      909.86      675.08      8.55 o 
  -1   2   2     5603.99     5490.25     77.79 o 
   0   2   2     2948.84     2806.81     28.99 o 
   1   2   2     5896.24     5635.63     59.50 o 
   2   2   2     4040.56     3814.57     45.84 o 
   3   2   2     2446.12     2440.21     27.88 o 
   4   2   2       72.73       57.91      5.04 o 
   5   2   2      297.81      259.24      7.02 o 
   6   2   2     1906.69     1857.17     35.35 o 
   7   2   2      285.33      271.86     11.19 o 
   8   2   2      167.28      139.52      8.32 o 
   9   2   2       19.68       39.39      6.28 o 
  10   2   2       16.08       24.18      6.78 o 
  11   2   2       36.48       30.14     11.23 o 
  12   2   2        4.61        0.06      8.64 o 
 -12   3   2       15.65       20.33      9.31 o 
 -11   3   2        2.83       -4.51      6.30 o 
 -10   3   2        0.88        5.48      6.37 o 
  -9   3   2      180.11      228.29     12.06 o 
  -8   3   2        6.85        6.86      4.71 o 
  -7   3   2      134.24      149.38      8.06 o 
  -6   3   2      665.11      724.48     14.77 o 
  -5   3   2      129.37      131.75      6.90 o 
  -4   3   2      956.45      980.65     16.49 o 
  -3   3   2      271.54      276.21      6.01 o 
  -2   3   2      216.18      213.39      5.46 o 
  -1   3   2     2695.57     2729.01     30.95 o 
   0   3   2      361.76      301.89      4.44 o 
   1   3   2       81.47       69.22      4.32 o 
   2   3   2       10.56        6.44      1.36 o 
   3   3   2      626.60      704.02      9.44 o 
   4   3   2      580.51      655.09      9.67 o 
   5   3   2       14.89       17.02      2.97 o 
   6   3   2      102.22      109.52      8.62 o 
   7   3   2      291.22      326.21     19.94 o 
   8   3   2       26.59       41.08      9.70 o 
   9   3   2       45.52       26.67     10.66 o 
  10   3   2       36.94       23.23      7.44 o 
  11   3   2       51.33       18.70     11.40 o 
 -11   4   2        0.78      -11.10      7.40 o 
 -10   4   2        3.71       10.12      8.33 o 
  -9   4   2      201.57      178.68     12.78 o 
  -8   4   2      311.68      322.18     14.95 o 
  -7   4   2      114.31      130.07      8.80 o 
  -6   4   2      271.49      265.63     10.06 o 
  -5   4   2       58.62       76.66      6.14 o 
  -4   4   2      612.32      600.37     12.12 o 
  -3   4   2      902.42      858.29     17.22 o 
  -2   4   2     2570.47     2668.45     32.12 o 
  -1   4   2      101.96      112.29      6.66 o 
   0   4   2       72.94       85.43      4.15 o 
   1   4   2     1102.13     1135.92     14.03 o 
   2   4   2     1535.67     1618.41     20.80 o 
   3   4   2      380.35      374.81      6.93 o 
   4   4   2       10.05       15.56      2.72 o 
   5   4   2      369.43      339.63      8.97 o 
   6   4   2      250.06      234.43      8.62 o 
   7   4   2      346.25      323.14     13.30 o 
   8   4   2        5.26       -2.63      4.04 o 
   9   4   2        5.83        2.05      4.10 o 
  10   4   2       77.37       -0.55      4.25 o 
 -10   5   2       58.37       58.68     11.08 o 
  -9   5   2       47.64       69.03     10.33 o 
  -8   5   2      201.50      227.96     14.50 o 
  -7   5   2       10.21        0.51      3.71 o 
  -6   5   2       15.45       23.33      6.25 o 
  -5   5   2      446.19      481.22     18.68 o 
  -4   5   2      217.14      213.45      9.54 o 
  -3   5   2        0.77        1.49      2.84 o 
  -2   5   2      187.04      184.95      5.90 o 
  -1   5   2      227.74      207.04      5.46 o 
   0   5   2      713.67      733.39     12.24 o 
   1   5   2       43.50       36.92      3.16 o 
   2   5   2      182.14      194.92      5.58 o 
   3   5   2      393.64      413.62      9.39 o 
   4   5   2      351.40      375.79      7.89 o 
   5   5   2       83.94      100.29      6.91 o 
   6   5   2        1.89        1.07      2.69 o 
   7   5   2       43.01       57.61      9.67 o 
   8   5   2      112.86      135.30      9.77 o 
   9   5   2        6.23        6.67      6.86 o 
  -9   6   2        0.78        7.45      7.36 o 
  -8   6   2       16.20       12.26      6.70 o 
  -7   6   2       55.33       67.53     11.43 o 
  -6   6   2        4.35        3.21      5.14 o 
  -5   6   2        1.51        4.43      3.86 o 
  -4   6   2       56.74       84.44      9.33 o 
  -3   6   2      127.53      167.19      8.79 o 
  -2   6   2        1.22        8.16      3.60 o 
  -1   6   2      127.45      143.43      7.54 o 
   0   6   2       19.04       24.61      4.41 o 
   1   6   2       43.55       61.83      6.81 o 
   2   6   2       76.00       91.92      4.49 o 
   3   6   2      102.41      103.21      5.17 o 
   4   6   2       18.55       13.96      3.42 o 
   5   6   2        0.43        0.38      2.17 o 
   6   6   2       39.49       28.56      6.12 o 
   7   6   2       18.00        6.31      4.19 o 
   8   6   2       39.55       28.03     29.53 o 
  -7   7   2        2.32        1.92      4.79 o 
  -6   7   2       43.96       19.93      8.17 o 
  -5   7   2       51.82       58.73      7.43 o 
  -4   7   2       46.38       46.12      8.35 o 
  -3   7   2        9.34       10.21      5.23 o 
  -2   7   2       22.61       16.04      5.18 o 
  -1   7   2      203.73      220.07     10.81 o 
   0   7   2       49.13       61.20      5.55 o 
   1   7   2       16.66       14.35      3.75 o 
   2   7   2        4.11        8.25      3.14 o 
   3   7   2       65.59       72.62     10.63 o 
   4   7   2       31.73       43.72      7.23 o 
   5   7   2        7.15        9.09      4.33 o 
   6   7   2        5.35       -2.55      9.14 o 
  -3   8   2        0.39        3.51      4.57 o 
  -2   8   2       14.25       25.22      8.63 o 
  -1   8   2        6.63        3.02      3.10 o 
   0   8   2        0.05        0.36      2.85 o 
   1   8   2        2.76        3.42      5.26 o 
   2   8   2        4.69        0.30      4.73 o 
 -13   0   3        3.83        4.49     13.41 o 
 -12   0   3       88.94       49.19     44.21 o 
 -11   0   3      528.16      594.34     34.97 o 
 -10   0   3      763.45      927.50     37.95 o 
  -9   0   3      432.09      513.52     29.88 o 
  -8   0   3       43.57       65.69     10.62 o 
  -7   0   3     2209.58     2248.16     50.24 o 
  -6   0   3     2724.76     2422.14     51.01 o 
  -5   0   3      803.61      618.19     15.28 o 
  -4   0   3        1.94        6.25      3.78 o 
  -3   0   3    17014.06    15690.53    376.93 o 
  -2   0   3     9685.26     8950.59    186.81 o 
  -1   0   3     7573.38     6823.77    120.00 o 
   0   0   3      479.12      542.99      8.83 o 
   1   0   3     3007.12     2727.60     34.77 o 
   2   0   3     4631.11     4419.07     64.47 o 
   3   0   3     6004.03     5840.85     88.39 o 
   4   0   3      744.19      687.07     16.11 o 
   5   0   3      468.12      489.66     23.67 o 
   6   0   3      460.60      490.04     19.03 o 
   7   0   3     1726.40     1787.84     92.52 o 
   8   0   3       31.60       26.89      8.74 o 
   9   0   3      171.40       85.83     40.57 o 
  10   0   3       92.87      172.16     48.91 o 
  11   0   3       26.27       25.92     13.99 o 
 -13   1   3       13.05        9.93      9.51 o 
 -12   1   3       33.02       35.73     14.73 o 
 -11   1   3        2.42        0.43      5.19 o 
 -10   1   3        0.51        2.90      7.73 o 
  -9   1   3       30.54       41.90      8.99 o 
  -8   1   3       41.15       40.79      8.21 o 
  -7   1   3      141.94      153.47      8.35 o 
  -6   1   3        4.83        9.51      3.95 o 
  -5   1   3      116.18      115.01      6.49 o 
  -4   1   3      692.03      786.98     12.30 o 
  -3   1   3       33.47       31.18      2.51 o 
  -2   1   3      927.88      912.98     10.93 o 
  -1   1   3       27.95       45.55      2.15 o 
   0   1   3     1350.31     1444.61     16.81 o 
   1   1   3       82.44       99.02      2.31 o 
   2   1   3      443.37      479.46      6.01 o 
   3   1   3      121.15      136.15      3.55 o 
   4   1   3      150.52      182.60      5.24 o 
   5   1   3       13.22       12.56      3.01 o 
   6   1   3        8.65        9.95      3.71 o 
   7   1   3      175.14      194.47      9.21 o 
   8   1   3       52.55       77.49      8.30 o 
   9   1   3        0.30       -0.68      3.88 o 
  10   1   3       13.13       12.05      6.66 o 
  11   1   3        2.81        6.12      6.84 o 
 -13   2   3        0.08       23.56     11.34 o 
 -12   2   3       19.42        8.13      9.89 o 
 -11   2   3       24.06       23.50      8.75 o 
 -10   2   3        6.32       17.04      7.20 o 
  -9   2   3       98.39      103.62     13.89 o 
  -8   2   3     1305.59     1335.08     34.96 o 
  -7   2   3     1288.01     1216.85     29.92 o 
  -6   2   3     2456.47     2354.40     39.29 o 
  -5   2   3     1145.23     1017.01     18.88 o 
  -4   2   3      488.77      537.76     10.53 o 
  -3   2   3      321.94      238.41      5.55 o 
  -2   2   3     8417.00     7447.65    116.97 o 
  -1   2   3     3855.35     3634.94     52.17 o 
   0   2   3      101.22      151.68      1.82 o 
   1   2   3     1639.63     1467.44     24.01 o 
   2   2   3     6618.37     6382.70     82.08 o 
   3   2   3     2876.96     2709.97     52.83 o 
   4   2   3      857.89      831.68     18.83 o 
   5   2   3        0.72        0.80      1.73 o 
   6   2   3     1231.02     1256.56     27.39 o 
   7   2   3      312.90      319.28     11.83 o 
   8   2   3      559.94      514.04     15.68 o 
   9   2   3       41.22       81.50      7.50 o 
  10   2   3        5.68       20.03      7.60 o 
  11   2   3       62.40       36.37     14.30 o 
 -12   3   3        1.99       11.21      8.18 o 
 -11   3   3       26.82       23.30      9.04 o 
 -10   3   3        1.46       -1.13      4.99 o 
  -9   3   3       41.41       59.02      8.73 o 
  -8   3   3      574.10      647.99     23.79 o 
  -7   3   3       41.79       54.86      6.81 o 
  -6   3   3        0.20       -0.06      2.66 o 
  -5   3   3      317.27      317.24      8.93 o 
  -4   3   3     2109.15     2054.10     30.01 o 
  -3   3   3      756.88      697.31     10.69 o 
  -2   3   3      405.77      417.86      8.67 o 
  -1   3   3      876.50      827.34     11.99 o 
   0   3   3      597.56      572.66      9.50 o 
   1   3   3      530.26      539.41     15.09 o 
   2   3   3      128.05      134.36      8.45 o 
   3   3   3      752.68      838.21      8.54 o 
   4   3   3      522.47      556.16     10.41 o 
   5   3   3      324.87      383.63      7.89 o 
   6   3   3        7.34       14.73      3.07 o 
   7   3   3        2.44        1.49      2.67 o 
   8   3   3       50.78       59.85     12.46 o 
   9   3   3       71.69       78.77     11.24 o 
  10   3   3        0.14       -0.61      3.63 o 
  11   3   3        0.68       -0.31      4.47 o 
 -12   4   3       35.39       19.94     11.01 o 
 -11   4   3      109.04      115.28     26.01 o 
 -10   4   3      158.09      163.45     15.44 o 
  -9   4   3       71.73       79.28     12.06 o 
  -8   4   3       13.34       11.13      6.84 o 
  -7   4   3      360.47      377.77     14.90 o 
  -6   4   3      294.16      271.13     10.39 o 
  -5   4   3       68.14       71.20      5.91 o 
  -4   4   3       18.29       29.00      3.97 o 
  -3   4   3     2368.81     2494.10     37.12 o 
  -2   4   3      954.92     1014.18     15.70 o 
  -1   4   3     1051.54     1124.09     20.18 o 
   0   4   3       93.08       88.47      3.27 o 
   1   4   3      176.92      151.84      3.47 o 
   2   4   3      554.48      538.56      9.09 o 
   3   4   3      978.83      947.55     11.33 o 
   4   4   3      244.78      244.39      6.19 o 
   5   4   3        3.49        9.93      2.65 o 
   6   4   3       27.64       26.47      3.46 o 
   7   4   3      314.35      280.97     13.44 o 
   8   4   3       25.08       16.53      4.73 o 
   9   4   3       71.90       -0.83      3.53 o 
  10   4   3        3.49       -0.62      3.24 o 
 -10   5   3        5.44        8.87     10.09 o 
  -9   5   3       73.93       85.09     10.31 o 
  -8   5   3       10.93       20.17      7.21 o 
  -7   5   3       80.33      102.07     10.80 o 
  -6   5   3        7.15        4.49      4.21 o 
  -5   5   3      154.38      153.82      9.48 o 
  -4   5   3      143.62      140.30      8.95 o 
  -3   5   3      117.10      119.91      6.17 o 
  -2   5   3       77.02       84.74      6.24 o 
  -1   5   3      227.55      229.83      6.71 o 
   0   5   3      619.32      603.50     12.43 o 
   1   5   3      291.50      289.16      6.08 o 
   2   5   3        1.53        3.03      0.93 o 
   3   5   3       64.99       66.87      2.24 o 
   4   5   3      239.93      269.94      6.16 o 
   5   5   3      122.69      152.01      7.44 o 
   6   5   3        3.03        6.18      3.44 o 
   7   5   3       43.61       17.39      7.78 o 
   8   5   3       67.48       19.50     23.29 o 
   9   5   3       19.47       10.39      9.82 o 
  -9   6   3       55.99       23.48     10.63 o 
  -8   6   3      148.15      167.96     13.05 o 
  -7   6   3       35.22       38.26      9.58 o 
  -6   6   3       45.85       58.76      9.99 o 
  -5   6   3        8.12       16.91      6.09 o 
  -4   6   3       24.40       25.94      5.68 o 
  -3   6   3        2.91       -0.37      2.65 o 
  -2   6   3      146.72      170.91      8.48 o 
  -1   6   3       38.04       45.88      6.53 o 
   0   6   3       13.96       16.99      2.90 o 
   1   6   3       12.60       24.65      3.37 o 
   2   6   3       81.48       94.09      3.18 o 
   3   6   3       82.21       93.25      7.64 o 
   4   6   3       48.76       39.73      4.34 o 
   5   6   3       17.04       15.15      3.40 o 
   6   6   3       11.90       11.75      5.02 o 
   7   6   3        5.27        0.72      7.22 o 
  -7   7   3        5.12        6.31      6.18 o 
  -6   7   3        1.32       -1.37      4.83 o 
  -5   7   3       48.80       50.85      7.23 o 
  -4   7   3      133.24      150.65      8.87 o 
  -3   7   3       54.53       54.16      6.83 o 
  -2   7   3       13.86       20.51      7.07 o 
  -1   7   3       45.28       50.85      5.42 o 
   0   7   3      107.05      124.84      7.00 o 
   1   7   3       63.82       71.17      4.10 o 
   2   7   3       10.05        7.73      2.26 o 
   3   7   3       26.78       24.00      8.75 o 
   4   7   3       68.05       27.42     24.94 o 
   5   7   3       43.27       59.79     31.17 o 
  -3   8   3       22.32       14.36      9.22 o 
  -2   8   3        0.09        1.78      4.55 o 
  -1   8   3        5.56       14.06      7.83 o 
   0   8   3        1.89        9.41      9.00 o 
   1   8   3        1.95       28.47     13.93 o 
 -13   0   4       22.65       27.78     31.73 o 
 -12   0   4        1.96       -4.21     11.79 o 
 -11   0   4      262.43      258.53     25.17 o 
 -10   0   4      120.23      148.27     18.34 o 
  -9   0   4       13.12       12.09     10.77 o 
  -8   0   4      129.21      137.25     13.01 o 
  -7   0   4      857.45      882.87     25.49 o 
  -6   0   4     3251.99     2944.12     68.48 o 
  -5   0   4     3601.86     3296.62     66.65 o 
  -4   0   4      350.09      262.00     10.73 o 
  -3   0   4        6.96       21.90      3.65 o 
  -2   0   4    12812.43    12019.13    246.91 o 
  -1   0   4     7576.47     6954.81    125.78 o 
   0   0   4     5843.29     5823.79    108.44 o 
   1   0   4        0.05       11.71      3.50 o 
   2   0   4     2325.62     2032.38     26.90 o 
   3   0   4     5596.59     5213.41     80.52 o 
   4   0   4     2085.07     1966.64     35.64 o 
   5   0   4      306.77      278.60     13.59 o 
   6   0   4      303.00      385.20     17.00 o 
   7   0   4        8.43       16.70      7.89 o 
   8   0   4     1389.61     1559.59    106.74 o 
   9   0   4       70.40       30.34     15.53 o 
  10   0   4        2.24        5.44      7.84 o 
  11   0   4        1.65       17.30     10.54 o 
 -13   1   4        2.32        4.93     13.49 o 
 -12   1   4       13.21        8.68      9.72 o 
 -11   1   4        2.87       -0.81      5.87 o 
 -10   1   4      950.74     1008.45     30.24 o 
  -9   1   4       11.14       14.39      8.07 o 
  -8   1   4       96.11      115.49     10.69 o 
  -7   1   4        0.76        2.75      3.63 o 
  -6   1   4       27.99       22.71      4.50 o 
  -5   1   4     1089.72     1112.96     18.58 o 
  -4   1   4      344.77      372.59      7.72 o 
  -3   1   4     3231.23     3415.35     42.82 o 
  -2   1   4       53.19       69.62      3.27 o 
  -1   1   4      263.08      259.58      6.97 o 
   0   1   4      824.11      943.42     12.42 o 
   1   1   4      147.91      171.69      4.38 o 
   2   1   4      885.13      952.04     10.60 o 
   3   1   4       25.77       36.60      3.90 o 
   4   1   4        2.47        5.30      2.38 o 
   5   1   4      253.16      310.13      8.58 o 
   6   1   4       91.96      103.90      6.44 o 
   7   1   4       59.80       55.82      9.60 o 
   8   1   4       33.90       41.56      8.02 o 
   9   1   4        4.79       10.24      5.83 o 
  10   1   4        0.80       -6.25      6.33 o 
  11   1   4        2.17        8.64      8.87 o 
 -13   2   4        0.47       -8.89      9.29 o 
 -12   2   4       16.51        7.55      7.98 o 
 -11   2   4       43.91       40.87     11.89 o 
 -10   2   4      661.04      745.67     24.84 o 
  -9   2   4     1170.15     1237.36     30.75 o 
  -8   2   4      140.43      143.73     10.82 o 
  -7   2   4      481.02      494.80     14.01 o 
  -6   2   4     2258.61     2203.06     45.57 o 
  -5   2   4     2688.73     2425.75     39.85 o 
  -4   2   4     1198.72     1035.09     16.70 o 
  -3   2   4     1932.61     1822.74     41.64 o 
  -2   2   4     2103.29     1948.67     27.98 o 
  -1   2   4     7245.46     6867.51    151.51 o 
   0   2   4     1899.93     1846.93     41.91 o 
   1   2   4       71.61      108.41      8.27 o 
   2   2   4     1585.50     1439.61     15.90 o 
   3   2   4     2371.95     2216.16     36.68 o 
   4   2   4     1886.08     1832.21     25.66 o 
   5   2   4      188.94      175.76      5.43 o 
   6   2   4       13.67       19.38      3.55 o 
   7   2   4     1377.02     1453.19     27.26 o 
   8   2   4        4.63        6.50      4.37 o 
   9   2   4       74.13       29.75     14.70 o 
  10   2   4        1.99        4.27      5.07 o 
  11   2   4       32.19       13.98     10.07 o 
 -12   3   4        7.31        9.46      7.95 o 
 -11   3   4       52.94       42.16     10.88 o 
 -10   3   4      357.48      352.12     24.35 o 
  -9   3   4       19.00       35.92      8.09 o 
  -8   3   4       74.57       93.17      9.06 o 
  -7   3   4      409.50      444.26     15.75 o 
  -6   3   4      207.26      208.54      8.24 o 
  -5   3   4      104.99      125.11      6.36 o 
  -4   3   4      227.77      174.23      5.82 o 
  -3   3   4       58.30       35.86      4.28 o 
  -2   3   4      437.77      455.55     11.13 o 
  -1   3   4        0.56       -0.33      1.40 o 
   0   3   4      299.14      319.46     14.33 o 
   1   3   4      779.09      790.60     23.15 o 
   2   3   4       11.23        7.14      4.85 o 
   3   3   4        4.73        4.56      4.31 o 
   4   3   4      401.07      423.63      7.37 o 
   5   3   4      133.70      173.05      5.28 o 
   6   3   4       26.58       48.60      3.72 o 
   7   3   4       21.85       15.01      4.75 o 
   8   3   4        8.00       10.17      5.55 o 
   9   3   4       48.27       10.56     11.97 o 
  10   3   4       12.93        1.25      4.42 o 
 -12   4   4        1.79        2.84      6.00 o 
 -11   4   4       81.50       51.46     20.00 o 
 -10   4   4        3.40        9.11      6.69 o 
  -9   4   4       53.58       46.60      9.17 o 
  -8   4   4       72.58       61.85      8.56 o 
  -7   4   4      242.57      236.69     12.88 o 
  -6   4   4      376.19      366.64     13.14 o 
  -5   4   4      409.20      430.48     12.53 o 
  -4   4   4       23.94       26.29      4.13 o 
  -3   4   4        6.76        5.50      2.53 o 
  -2   4   4     1122.16     1128.06     18.90 o 
  -1   4   4      947.47      923.65     27.51 o 
   0   4   4      710.46      778.11     26.28 o 
   1   4   4        1.63        7.36      6.92 o 
   2   4   4      184.19      174.40     13.68 o 
   3   4   4      627.88      618.62     21.77 o 
   4   4   4      459.63      451.38     17.01 o 
   5   4   4      135.90      110.94      3.71 o 
   6   4   4        9.77       10.21      1.85 o 
   7   4   4       17.99       11.85      4.96 o 
   8   4   4      356.24      334.54     26.66 o 
   9   4   4       30.62        3.00      3.15 o 
 -10   5   4      190.60      186.81     15.26 o 
  -9   5   4        7.51        9.78      9.00 o 
  -8   5   4      131.07      159.17     12.75 o 
  -7   5   4       66.13       71.80      8.55 o 
  -6   5   4        8.72       11.20      5.06 o 
  -5   5   4      212.58      211.49      8.80 o 
  -4   5   4      522.15      517.55     15.89 o 
  -3   5   4      701.78      708.22     16.14 o 
  -2   5   4       73.27       68.22      5.61 o 
  -1   5   4       78.00       82.77      5.64 o 
   0   5   4      442.25      429.50     11.76 o 
   1   5   4      459.77      499.49     24.89 o 
   2   5   4      356.52      390.38     18.97 o 
   3   5   4        8.43       14.09      7.08 o 
   4   5   4       93.65      106.69     12.77 o 
   5   5   4      251.08      290.47     17.85 o 
   6   5   4      108.45       68.44     33.59 o 
   7   5   4        4.80        3.66      2.53 o 
   8   5   4       40.63        0.29      9.93 o 
  -9   6   4       73.25       42.31     13.62 o 
  -8   6   4        2.47        2.29      5.18 o 
  -7   6   4       10.03       11.44      8.66 o 
  -6   6   4       69.26       94.02     10.08 o 
  -5   6   4       44.62       72.79      8.30 o 
  -4   6   4       11.05       22.01      5.21 o 
  -3   6   4       69.71       72.33      7.59 o 
  -2   6   4       35.11       39.46      7.41 o 
  -1   6   4      109.50      152.85      8.25 o 
   0   6   4       76.17       88.36      6.52 o 
   1   6   4       35.35       32.28     12.29 o 
   2   6   4        2.67        4.52      8.33 o 
   3   6   4       48.54       21.10     16.45 o 
   4   6   4       61.63       37.98     22.54 o 
   5   6   4       33.39       28.01     14.46 o 
   6   6   4        8.94        0.90      7.27 o 
   7   6   4       59.95       34.43     18.13 o 
  -7   7   4       36.73       45.41     12.59 o 
  -6   7   4        9.93       21.57      6.93 o 
  -5   7   4        3.52       -2.62      4.17 o 
  -4   7   4       11.36       12.24      4.85 o 
  -3   7   4       31.80       40.19      6.14 o 
  -2   7   4       29.31       28.70      7.03 o 
  -1   7   4        0.11       -2.19      2.83 o 
   0   7   4       40.31       48.83     12.28 o 
   1   7   4       66.70       36.41     30.58 o 
   2   7   4        2.31        5.61      8.53 o 
   3   7   4        0.40       -0.51      6.72 o 
   4   7   4       28.20        8.66     10.90 o 
 -13   0   5       65.29       84.29     28.93 o 
 -12   0   5       50.84       67.47     19.54 o 
 -11   0   5        1.20       14.89     12.05 o 
 -10   0   5      247.36      253.59     26.11 o 
  -9   0   5     2162.74     2280.69     65.88 o 
  -8   0   5      270.05      262.00     16.79 o 
  -7   0   5        3.86        0.45      5.36 o 
  -6   0   5      967.76      955.38     24.95 o 
  -5   0   5    10574.03    10365.16    427.47 o 
  -4   0   5     2963.22     2742.85     89.26 o 
  -3   0   5      115.77      101.54      6.15 o 
  -2   0   5      374.10      327.93      8.93 o 
  -1   0   5     5895.69     5597.77    105.59 o 
   0   0   5    11557.50    11555.38    195.69 o 
   1   0   5     5384.14     5958.66    112.24 o 
   2   0   5      272.87      238.72      7.05 o 
   3   0   5     1831.66     1793.34     32.67 o 
   4   0   5      966.19      956.14     18.73 o 
   5   0   5      943.48      874.42     45.93 o 
   6   0   5       55.92      111.52     12.79 o 
   7   0   5      537.84      749.89     59.99 o 
   8   0   5      315.98      361.76     38.13 o 
   9   0   5       53.83       43.74     14.91 o 
  10   0   5       13.75       11.97     11.52 o 
 -13   1   5        0.02      -16.47     12.58 o 
 -12   1   5        1.82        2.44      7.67 o 
 -11   1   5       23.38       28.08     11.26 o 
 -10   1   5      161.98      165.05     13.63 o 
  -9   1   5        4.28        4.88      6.94 o 
  -8   1   5       31.53       27.31      7.87 o 
  -7   1   5       43.60       51.49      6.50 o 
  -6   1   5       36.22       34.44      5.11 o 
  -5   1   5      375.08      437.85     10.18 o 
  -4   1   5      233.37      284.11      7.33 o 
  -3   1   5      131.45      120.13      5.07 o 
  -2   1   5      474.84      453.37     12.18 o 
  -1   1   5        4.82        4.68      1.76 o 
   0   1   5      159.21      183.91      5.28 o 
   1   1   5     1374.76     1604.80     25.49 o 
   2   1   5      263.36      251.68      5.80 o 
   3   1   5      231.58      212.36      5.04 o 
   4   1   5       22.31       22.53      3.52 o 
   5   1   5       20.81       46.02      5.06 o 
   6   1   5        2.35       -4.87      3.88 o 
   7   1   5       27.88       39.01      7.75 o 
   8   1   5       62.36       63.64     14.29 o 
   9   1   5       35.08       32.43     10.80 o 
  10   1   5        0.15        2.68      7.41 o 
 -13   2   5        8.71       15.32      9.88 o 
 -12   2   5        2.62        4.56      9.51 o 
 -11   2   5       84.95       71.17     18.33 o 
 -10   2   5      312.28      329.83     19.16 o 
  -9   2   5       22.17       22.44      8.28 o 
  -8   2   5      451.20      454.84     18.69 o 
  -7   2   5       37.68       50.36      7.49 o 
  -6   2   5     1349.00     1288.58     27.36 o 
  -5   2   5      516.17      427.92     10.55 o 
  -4   2   5     2815.26     2576.99     36.99 o 
  -3   2   5      646.87      634.21     12.57 o 
  -2   2   5     1471.38     1430.32     28.58 o 
  -1   2   5     4000.14     3385.19    184.90 o 
   0   2   5     1731.67     1542.70     20.23 o 
   1   2   5      166.41      147.86      5.66 o 
   2   2   5        4.97       23.44      2.51 o 
   3   2   5     1084.04      987.09     12.61 o 
   4   2   5     2658.68     2618.81     34.77 o 
   5   2   5      764.52      722.36     13.62 o 
   6   2   5      368.98      317.15     12.47 o 
   7   2   5       17.42       18.27      6.36 o 
   8   2   5      103.33      163.50     14.37 o 
   9   2   5      157.67      156.30     26.50 o 
  10   2   5       18.77        1.10      5.43 o 
 -12   3   5        7.95        5.91      9.11 o 
 -11   3   5       18.07       19.31      9.82 o 
 -10   3   5      347.15      387.04     18.47 o 
  -9   3   5        0.03       -0.57      5.07 o 
  -8   3   5       28.25       25.37      7.84 o 
  -7   3   5      248.64      242.57     12.45 o 
  -6   3   5      245.69      246.01     11.64 o 
  -5   3   5       46.32       43.05      5.25 o 
  -4   3   5      702.33      682.07     26.94 o 
  -3   3   5      590.65      517.49     11.46 o 
  -2   3   5      277.40      245.95      8.66 o 
  -1   3   5      147.82      125.55      3.22 o 
   0   3   5      131.80      141.84     12.08 o 
   1   3   5     2683.78     2904.33     66.86 o 
   2   3   5      438.15      540.82     21.80 o 
   3   3   5      291.37      337.48     17.66 o 
   4   3   5      137.94      126.50      5.39 o 
   5   3   5      259.79      283.08     14.06 o 
   6   3   5      295.52      347.53     14.79 o 
   7   3   5        3.03        8.00      3.63 o 
   8   3   5       66.97       61.96      7.95 o 
   9   3   5        3.03       -0.26      3.00 o 
 -11   4   5        1.91       -2.93      9.38 o 
 -10   4   5       44.64       33.08     13.21 o 
  -9   4   5      512.64      523.81     26.50 o 
  -8   4   5       12.13       12.47      5.85 o 
  -7   4   5        5.82        8.00      5.03 o 
  -6   4   5      177.66      205.26     15.27 o 
  -5   4   5     1629.50     1635.18     44.78 o 
  -4   4   5      372.28      364.43      9.24 o 
  -3   4   5       25.00       46.10     10.12 o 
  -2   4   5       72.21       80.44      4.22 o 
  -1   4   5      618.97      646.39     14.10 o 
   0   4   5     1855.98     2080.61     75.42 o 
   1   4   5     1056.06     1132.09     36.90 o 
   2   4   5        1.27        8.33      9.89 o 
   3   4   5      122.56      112.37     11.77 o 
   4   4   5      168.31      142.02     17.37 o 
   5   4   5      174.06      160.31     13.75 o 
   6   4   5        2.01        2.91      1.73 o 
   7   4   5       88.31       79.45     18.32 o 
   8   4   5       41.62       15.08      8.78 o 
   9   4   5       13.96       -2.47     21.67 o 
 -10   5   5       19.23        6.24      7.66 o 
  -9   5   5        1.63       -4.00      5.70 o 
  -8   5   5       49.44       43.99      8.32 o 
  -7   5   5      119.04      126.11      9.82 o 
  -6   5   5      144.36      152.93     11.21 o 
  -5   5   5       66.30       54.31      5.70 o 
  -4   5   5        1.78        1.20      2.65 o 
  -3   5   5      335.57      336.90     16.05 o 
  -2   5   5      385.18      377.16     10.39 o 
  -1   5   5       12.90       16.51      3.68 o 
   0   5   5       62.39       72.38     13.77 o 
   1   5   5       39.52       49.02     12.90 o 
   2   5   5      191.26      233.16     17.09 o 
   3   5   5        7.60       11.74      8.69 o 
   4   5   5        2.72       10.57      7.74 o 
   5   5   5       55.03       32.40     20.21 o 
   6   5   5       30.90       22.55     17.34 o 
   7   5   5       44.28       13.21     11.28 o 
  -9   6   5       21.08       18.24      8.71 o 
  -8   6   5        3.86        7.29      5.80 o 
  -7   6   5        7.96        4.07      4.84 o 
  -6   6   5       37.44       37.19      8.41 o 
  -5   6   5        1.56        5.62      5.96 o 
  -4   6   5       63.57       73.07      7.51 o 
  -3   6   5       10.83        7.13      7.88 o 
  -2   6   5        6.88       11.50      2.80 o 
  -1   6   5       63.16       83.53      5.10 o 
   0   6   5        8.79       10.94     13.04 o 
   1   6   5        4.22       13.20     14.19 o 
   2   6   5       11.99        2.08      9.94 o 
   3   6   5        7.51        2.49      7.58 o 
   4   6   5       61.05       24.31     22.45 o 
   5   6   5       74.36       35.48     21.50 o 
   6   6   5       83.66       39.92     21.48 o 
  -6   7   5       12.28       11.29      7.10 o 
  -5   7   5        1.68        2.75      5.46 o 
  -4   7   5       76.66       56.17     12.16 o 
  -3   7   5       61.89       69.84      6.21 o 
  -2   7   5       48.01       34.01     11.05 o 
  -1   7   5       16.61        4.50      2.65 o 
   0   7   5       12.69       16.37     13.03 o 
   1   7   5      133.26      193.05     19.99 o 
   2   7   5       90.99       61.11     46.02 o 
   3   7   5       29.38        9.60     17.28 o 
 -13   0   6       95.86      120.01     25.81 o 
 -12   0   6       23.09       21.06     15.11 o 
 -11   0   6        8.48        6.18     12.23 o 
 -10   0   6      170.50      202.66     20.64 o 
  -9   0   6       67.65       83.46     14.01 o 
  -8   0   6     1804.78     1772.36     73.71 o 
  -7   0   6      268.72      246.19     14.74 o 
  -6   0   6      339.73      354.83     18.54 o 
  -5   0   6     1661.75     1648.90     70.26 o 
  -4   0   6     5167.24     5182.20    160.67 o 
  -3   0   6     1462.29     1277.60     29.09 o 
  -2   0   6      608.65      669.42     17.67 o 
  -1   0   6     1916.27     1619.25     33.18 o 
   0   0   6     4009.48     3689.81     62.43 o 
   1   0   6      872.26      738.27     17.25 o 
   2   0   6      823.35      850.48     29.66 o 
   3   0   6      249.82      255.42      8.51 o 
   4   0   6     1092.99     1130.71     25.44 o 
   5   0   6     1031.90     1078.42     23.86 o 
   6   0   6     1767.12     1834.46     91.27 o 
   7   0   6        3.74       -1.33      6.45 o 
   8   0   6       43.67       87.46     17.67 o 
   9   0   6       36.60       58.29     14.23 o 
  10   0   6       99.82       96.06     25.38 o 
 -13   1   6        0.22        1.53      8.58 o 
 -12   1   6       17.81       21.27     12.13 o 
 -11   1   6       27.43       27.86     12.07 o 
 -10   1   6       56.84       69.21     10.70 o 
  -9   1   6       82.29       72.35     10.55 o 
  -8   1   6       87.71       86.72      8.98 o 
  -7   1   6      242.94      272.25     11.16 o 
  -6   1   6       57.20       54.66      6.41 o 
  -5   1   6      360.75      358.86     10.23 o 
  -4   1   6      552.90      643.55     15.23 o 
  -3   1   6       14.51       12.63      3.34 o 
  -2   1   6      710.44      700.58     12.07 o 
  -1   1   6      142.97      158.99      5.45 o 
   0   1   6      346.11      424.73      8.59 o 
   1   1   6      493.31      598.93     13.05 o 
   2   1   6       33.29       40.29      3.55 o 
   3   1   6       52.78       66.64      4.10 o 
   4   1   6        9.86       15.21      2.95 o 
   5   1   6      587.65      667.21     13.73 o 
   6   1   6      219.90      271.59     10.35 o 
   7   1   6        2.60        7.37      5.69 o 
   8   1   6        4.30        5.51      5.20 o 
   9   1   6       12.26       10.42      7.44 o 
  10   1   6        0.85        5.65      7.69 o 
 -13   2   6       11.30       21.14     15.09 o 
 -12   2   6       75.45       70.01     20.90 o 
 -11   2   6        2.64       -6.99      9.05 o 
 -10   2   6       41.85       50.69     12.71 o 
  -9   2   6     1189.72     1284.83     32.91 o 
  -8   2   6      307.71      323.52     16.84 o 
  -7   2   6      359.49      341.58     13.60 o 
  -6   2   6        2.72        8.39      5.62 o 
  -5   2   6     1832.78     1897.75     29.69 o 
  -4   2   6     2374.54     2117.81     31.05 o 
  -3   2   6     3130.86     3006.49     55.27 o 
  -2   2   6        1.16        9.86      4.09 o 
  -1   2   6      821.35      750.68     13.84 o 
   0   2   6     3258.00     3373.09     42.42 o 
   1   2   6     5408.94     5759.32     68.68 o 
   2   2   6      448.63      473.23      8.37 o 
   3   2   6        6.51        4.79      2.85 o 
   4   2   6      609.53      577.18     12.12 o 
   5   2   6      681.01      648.25     28.14 o 
   6   2   6       34.71       46.20      6.02 o 
   7   2   6        5.67        6.42      5.91 o 
   8   2   6       43.65       26.73     19.80 o 
   9   2   6       91.02      119.15     10.46 o 
 -12   3   6       16.14        8.47      7.81 o 
 -11   3   6        4.64       10.43      9.17 o 
 -10   3   6       15.37       19.05      8.69 o 
  -9   3   6      191.99      211.69     14.12 o 
  -8   3   6       62.96       56.52      9.54 o 
  -7   3   6       19.23       15.46      6.78 o 
  -6   3   6      703.75      667.39     35.25 o 
  -5   3   6       44.07       44.91      5.40 o 
  -4   3   6      190.88      189.30      8.35 o 
  -3   3   6      356.77      324.47     10.03 o 
  -2   3   6      253.16      208.05      9.71 o 
  -1   3   6      263.56      227.22      5.23 o 
   0   3   6      155.10      179.54     14.47 o 
   1   3   6        7.68        5.10      8.03 o 
   2   3   6      533.52      612.92     24.90 o 
   3   3   6      202.03      263.14     15.91 o 
   4   3   6       41.00       44.80      3.08 o 
   5   3   6       62.47       50.18      6.02 o 
   6   3   6        2.79        5.97      2.13 o 
   7   3   6       70.36       87.86     19.28 o 
   8   3   6        0.37       -0.07      3.59 o 
   9   3   6       23.99       -0.04      3.62 o 
 -11   4   6        0.81       -0.62      5.26 o 
 -10   4   6       38.26       17.47      9.32 o 
  -9   4   6        5.53        3.99      5.53 o 
  -8   4   6      243.23      268.94     15.95 o 
  -7   4   6       25.74       22.79      6.97 o 
  -6   4   6       64.86       73.77      7.57 o 
  -5   4   6      186.41      181.20      9.98 o 
  -4   4   6      726.00      750.02     23.53 o 
  -3   4   6      178.19      197.39     18.54 o 
  -2   4   6       93.92      105.68      3.11 o 
  -1   4   6      137.01      135.83      4.21 o 
   0   4   6      433.67      443.52     23.48 o 
   1   4   6       97.01      103.01     15.16 o 
   2   4   6      241.37      253.03     20.36 o 
   3   4   6        9.51        9.05     10.75 o 
   4   4   6      116.71      108.20     13.39 o 
   5   4   6      191.08      199.41     19.15 o 
   6   4   6      598.44      603.83     28.91 o 
   7   4   6       21.83        2.05      7.83 o 
   8   4   6        0.08        6.08     13.89 o 
 -10   5   6       57.36       41.11     11.34 o 
  -9   5   6        0.41       -1.66      6.56 o 
  -8   5   6        2.87        1.63      6.33 o 
  -7   5   6      131.69      125.49     10.98 o 
  -6   5   6       64.81       63.42      7.21 o 
  -5   5   6      116.88      122.08      9.34 o 
  -4   5   6       53.89       79.43     17.38 o 
  -3   5   6      123.27      122.37     10.42 o 
  -2   5   6      469.60      446.29     16.29 o 
  -1   5   6      212.08      250.56     25.92 o 
   0   5   6       79.98       79.18     15.60 o 
   1   5   6      287.43      331.83     25.09 o 
   2   5   6      192.71      240.59     19.09 o 
   3   5   6      122.59      158.38     19.05 o 
   4   5   6        0.18        1.22      7.30 o 
   5   5   6      177.21      228.67     19.10 o 
   6   5   6      186.19      250.03     21.27 o 
   7   5   6       24.26        0.57      8.60 o 
  -8   6   6        2.56       -1.16      5.25 o 
  -7   6   6        2.87        2.77      4.76 o 
  -6   6   6        3.11        0.61      5.20 o 
  -5   6   6       51.48       35.56     15.09 o 
  -4   6   6       32.14        8.94      9.01 o 
  -3   6   6       76.96       77.67      9.67 o 
  -2   6   6        2.35        3.92      2.64 o 
  -1   6   6        3.06        4.49     16.62 o 
   0   6   6       72.06       35.05     47.17 o 
   1   6   6      242.35      299.15     26.69 o 
   2   6   6       36.79       13.55     17.88 o 
   3   6   6       22.38        4.08      8.99 o 
   4   6   6        1.39        1.08      8.66 o 
   5   6   6       21.00       -1.21      9.14 o 
  -5   7   6       19.29       23.22     10.07 o 
  -4   7   6        8.59        1.84      3.65 o 
  -3   7   6       25.98        7.92      4.18 o 
  -2   7   6       30.48       -0.46     10.29 o 
  -1   7   6       26.86        1.34      9.71 o 
   0   7   6        4.68        1.67     10.12 o 
   1   7   6        1.04       -1.72      8.62 o 
   2   7   6       46.19       20.25     28.88 o 
 -13   0   7       41.20       19.04     28.59 o 
 -12   0   7       42.21       16.95     23.33 o 
 -11   0   7      107.72      127.50     25.65 o 
 -10   0   7        1.86        4.19      8.83 o 
  -9   0   7      104.28      115.20     18.37 o 
  -8   0   7     1503.07     1485.97    109.69 o 
  -7   0   7      835.14      818.94     47.06 o 
  -6   0   7      402.02      323.01     31.93 o 
  -5   0   7      328.54      339.70     14.64 o 
  -4   0   7     1380.27     1283.32     29.55 o 
  -3   0   7     5322.83     5196.48    103.87 o 
  -2   0   7     2844.15     2954.67     66.99 o 
  -1   0   7       25.82       15.37      4.53 o 
   0   0   7     1122.85     1094.45     19.91 o 
   1   0   7     2965.18     2959.78     63.10 o 
   2   0   7     1387.61     1368.34     34.20 o 
   3   0   7      104.56      102.49      8.08 o 
   4   0   7       91.38      117.05      7.57 o 
   5   0   7     1252.46     1377.99     33.46 o 
   6   0   7       92.83      100.81     10.79 o 
   7   0   7      106.72       74.99     12.14 o 
   8   0   7        2.25       -0.44      6.18 o 
   9   0   7       22.32       30.17     16.37 o 
 -13   1   7       35.73       41.82     24.04 o 
 -12   1   7        3.88      -10.71     12.40 o 
 -11   1   7        0.83        0.93      7.20 o 
 -10   1   7       20.61       18.73     10.03 o 
  -9   1   7       81.66       77.32     10.07 o 
  -8   1   7       15.84       16.24      6.44 o 
  -7   1   7        3.86        6.32      4.71 o 
  -6   1   7       16.09        9.98      5.01 o 
  -5   1   7      300.10      303.91     10.42 o 
  -4   1   7        1.47       -2.78      3.18 o 
  -3   1   7        5.85        7.07      3.81 o 
  -2   1   7       80.44       78.06      5.75 o 
  -1   1   7        1.30        5.48      2.65 o 
   0   1   7        6.48        5.10      2.16 o 
   1   1   7        4.29        2.51      3.06 o 
   2   1   7       51.60       76.73      4.11 o 
   3   1   7      149.11      166.81      6.02 o 
   4   1   7       45.98       61.21      4.86 o 
   5   1   7        2.69        9.90      4.41 o 
   6   1   7      107.50      107.44      6.53 o 
   7   1   7       13.64       15.47      5.80 o 
   8   1   7        2.25        1.06      4.53 o 
   9   1   7        0.11       -7.73      8.81 o 
 -12   2   7      121.70      122.81     28.84 o 
 -11   2   7       42.97       63.51     15.35 o 
 -10   2   7        7.32       15.55      8.19 o 
  -9   2   7      264.78      317.32     19.00 o 
  -8   2   7      349.02      375.44     15.32 o 
  -7   2   7      941.66      942.17     23.66 o 
  -6   2   7      164.78      169.95      9.82 o 
  -5   2   7      164.48      168.82      8.48 o 
  -4   2   7     2367.98     2348.94     35.25 o 
  -3   2   7     1607.60     1503.41     23.82 o 
  -2   2   7      576.41      559.33     16.67 o 
  -1   2   7       43.15       69.86      4.60 o 
   0   2   7     1058.27     1013.05     14.55 o 
   1   2   7     1717.35     1668.01     21.39 o 
   2   2   7     1343.26     1420.71     18.54 o 
   3   2   7      258.48      254.48      9.65 o 
   4   2   7      110.09      107.73      5.04 o 
   5   2   7       53.24       48.65      7.02 o 
   6   2   7      646.14      656.80     16.80 o 
   7   2   7       59.45       38.77      5.57 o 
   8   2   7        1.40        0.63      3.67 o 
 -12   3   7        0.19       -5.09     10.22 o 
 -11   3   7        5.96        5.43      7.92 o 
 -10   3   7       22.64       18.56     10.36 o 
  -9   3   7       19.79       19.92      8.09 o 
  -8   3   7        5.49       17.46      7.53 o 
  -7   3   7       10.91        2.43      5.73 o 
  -6   3   7      231.63      208.36      9.96 o 
  -5   3   7      114.28       85.56      7.23 o 
  -4   3   7       97.92       78.84      6.27 o 
  -3   3   7       26.89       25.04      4.39 o 
  -2   3   7      345.63      338.15     20.56 o 
  -1   3   7      630.75      586.35     25.18 o 
   0   3   7      198.33      245.72     18.78 o 
   1   3   7       44.10       55.75     12.00 o 
   2   3   7      207.04      210.59     28.58 o 
   3   3   7      134.47      182.72     16.70 o 
   4   3   7       37.29       43.73      4.81 o 
   5   3   7       12.85        5.46      2.09 o 
   6   3   7      242.72      232.25     21.42 o 
   7   3   7       43.36       46.57     10.32 o 
   8   3   7       38.20       14.83     14.54 o 
 -11   4   7       13.47       15.72     11.50 o 
 -10   4   7       11.50        9.47      7.18 o 
  -9   4   7       28.48       23.75      7.49 o 
  -8   4   7      240.13      235.01     15.23 o 
  -7   4   7      136.79      139.01     10.28 o 
  -6   4   7       22.41       29.84      5.41 o 
  -5   4   7       30.89       42.05      4.86 o 
  -4   4   7      214.19      232.27      8.62 o 
  -3   4   7      739.68      735.00     33.02 o 
  -2   4   7      548.90      556.67     12.39 o 
  -1   4   7        2.25        5.11      8.74 o 
   0   4   7       86.11       90.44     15.59 o 
   1   4   7      417.91      470.50     27.50 o 
   2   4   7      326.25      342.55     24.62 o 
   3   4   7       45.56       40.34     17.82 o 
   4   4   7        2.59        0.60      8.85 o 
   5   4   7      222.07      231.05     19.83 o 
   6   4   7       10.60        3.60      8.34 o 
   7   4   7       42.98       11.55     15.33 o 
 -10   5   7       34.77       39.99     11.01 o 
  -9   5   7       65.42       60.81     11.16 o 
  -8   5   7       25.25       19.06      6.46 o 
  -7   5   7       16.49       10.24      5.11 o 
  -6   5   7       75.72       52.21     12.85 o 
  -5   5   7      231.26      219.52      9.72 o 
  -4   5   7       53.23       53.84      6.68 o 
  -3   5   7       16.79       17.88      3.14 o 
  -2   5   7      129.42      113.43      3.68 o 
  -1   5   7      215.91      240.11     34.08 o 
   0   5   7       37.29       37.37     17.28 o 
   1   5   7        0.34        2.13     10.50 o 
   2   5   7       90.09      132.17     45.53 o 
   3   5   7      193.12      247.13     21.49 o 
   4   5   7       76.59       50.19     37.18 o 
   5   5   7       12.24        2.00      9.90 o 
   6   5   7        2.43       -1.90     10.05 o 
  -8   6   7        5.75        2.63      4.95 o 
  -7   6   7       10.48        2.43      5.04 o 
  -6   6   7        4.07        3.70      3.83 o 
  -5   6   7        7.48        4.22      4.44 o 
  -4   6   7       35.65       33.32     16.06 o 
  -3   6   7       33.02       22.61     10.24 o 
  -2   6   7       13.35       12.35     15.80 o 
  -1   6   7       13.11       12.05     15.91 o 
   0   6   7        6.25        8.51     15.71 o 
   1   6   7       25.74        3.08     11.15 o 
   2   6   7       49.71       30.46     25.90 o 
   3   6   7       59.49       38.22     43.40 o 
   4   6   7        0.76      -10.32     11.73 o 
  -4   7   7        6.53       -0.60      9.06 o 
  -3   7   7        1.27        0.52      9.25 o 
  -2   7   7       46.92       -0.77     11.28 o 
  -1   7   7       41.17       -2.53     11.70 o 
   0   7   7       42.03       -1.99     11.51 o 
 -12   0   8      209.22      243.86     28.00 o 
 -11   0   8       72.65       88.50     24.12 o 
 -10   0   8      379.34      336.38     31.59 o 
  -9   0   8       69.29       87.84     14.87 o 
  -8   0   8      101.61      176.07     20.27 o 
  -7   0   8     1271.07     1353.25    106.38 o 
  -6   0   8      678.16      710.46     46.20 o 
  -5   0   8       20.72       22.46      7.28 o 
  -4   0   8      480.51      441.60     26.79 o 
  -3   0   8     4876.42     4851.34    101.21 o 
  -2   0   8     3647.45     3452.34     82.47 o 
  -1   0   8      603.69      601.05     20.43 o 
   0   0   8       26.32       12.52      5.20 o 
   1   0   8     1160.72     1165.07     48.55 o 
   2   0   8     1366.67     1391.09     37.33 o 
   3   0   8      719.51      661.61     18.76 o 
   4   0   8        4.73        6.29      5.31 o 
   5   0   8       64.92      106.92     11.86 o 
   6   0   8      238.65      281.33     15.11 o 
   7   0   8       94.38       68.31     11.15 o 
   8   0   8       30.78        4.02      6.33 o 
 -12   1   8        1.03      -10.31      9.63 o 
 -11   1   8        0.04       -0.04      7.95 o 
 -10   1   8       18.21       14.75      9.16 o 
  -9   1   8        7.50        5.52      6.16 o 
  -8   1   8       58.16       45.92      9.13 o 
  -7   1   8        3.06        4.62      4.83 o 
  -6   1   8       15.33       13.49      5.53 o 
  -5   1   8      159.01      147.18      8.27 o 
  -4   1   8       24.26       33.08      5.31 o 
  -3   1   8      143.35      141.90      8.38 o 
  -2   1   8      112.72      106.29      5.91 o 
  -1   1   8        3.49        6.24      2.82 o 
   0   1   8      181.97      183.06      7.72 o 
   1   1   8        0.67       -1.39      3.83 o 
   2   1   8        0.75        0.41      2.08 o 
   3   1   8      160.85      190.25      6.95 o 
   4   1   8        2.42        0.08      2.20 o 
   5   1   8       31.56       42.56      5.45 o 
   6   1   8        0.50        8.70      4.81 o 
   7   1   8       27.30       26.48      6.08 o 
   8   1   8        9.12       11.74      5.30 o 
 -12   2   8        3.82        6.33     11.86 o 
 -11   2   8      178.46      209.02     43.00 o 
 -10   2   8        1.13        1.65      5.96 o 
  -9   2   8       13.28        5.75      6.36 o 
  -8   2   8      660.87      667.88     20.66 o 
  -7   2   8      713.86      790.38     29.92 o 
  -6   2   8     1089.38     1035.30     27.89 o 
  -5   2   8      233.46      223.91     11.49 o 
  -4   2   8      267.82      269.42     11.45 o 
  -3   2   8      436.86      403.79     11.31 o 
  -2   2   8     1115.55     1141.36     26.84 o 
  -1   2   8      844.32      919.98     20.78 o 
   0   2   8       17.69       12.30      2.51 o 
   1   2   8      526.31      506.89      8.74 o 
   2   2   8     1046.50     1100.13     16.54 o 
   3   2   8      472.97      486.49     13.46 o 
   4   2   8       77.16       63.01     11.67 o 
   5   2   8       65.86       77.10      7.77 o 
   6   2   8      131.31      159.83      9.79 o 
   7   2   8      106.66       41.12     17.76 o 
 -11   3   8        0.41        2.05      7.72 o 
 -10   3   8       60.19       36.85     21.46 o 
  -9   3   8       75.88       69.62     17.14 o 
  -8   3   8      257.36      260.51     15.90 o 
  -7   3   8       24.55       20.97      6.42 o 
  -6   3   8       54.38       40.00      8.95 o 
  -5   3   8      131.73      105.26      9.29 o 
  -4   3   8      253.21      208.41     13.27 o 
  -3   3   8      213.75      194.36     12.43 o 
  -2   3   8      336.71      344.42      9.69 o 
  -1   3   8      471.53      481.26      8.53 o 
   0   3   8      162.26      182.13      9.88 o 
   1   3   8       55.33       70.39     16.63 o 
   2   3   8       44.36       43.13     12.87 o 
   3   3   8       47.70       71.20     14.08 o 
   4   3   8      190.73      215.29     10.03 o 
   5   3   8        3.83        0.78      4.73 o 
   6   3   8        2.28        1.07      2.75 o 
   7   3   8        5.24        4.31      8.78 o 
 -10   4   8       66.35       63.96     13.78 o 
  -9   4   8       22.87        8.64      7.80 o 
  -8   4   8        3.31        8.35      6.16 o 
  -7   4   8      191.33      189.28     11.22 o 
  -6   4   8       67.46       67.65      9.63 o 
  -5   4   8        1.07        0.18      4.24 o 
  -4   4   8       65.17       71.35      8.53 o 
  -3   4   8      781.24      787.91     26.85 o 
  -2   4   8      679.29      671.00     20.53 o 
  -1   4   8      109.18      123.10     22.06 o 
   0   4   8        9.38        6.04      9.94 o 
   1   4   8      144.71      136.46     19.51 o 
   2   4   8      223.03      240.51     29.00 o 
   3   4   8      165.16      158.27     49.60 o 
   4   4   8       24.44       15.02     17.80 o 
   5   4   8        0.72        0.86      8.53 o 
   6   4   8       29.31        8.14     12.07 o 
  -9   5   8       26.15       23.56      8.36 o 
  -8   5   8        2.05       -1.10      4.17 o 
  -7   5   8        0.66       -0.61      3.57 o 
  -6   5   8       28.63       13.21      6.23 o 
  -5   5   8      146.42      128.79     18.20 o 
  -4   5   8       89.51       59.70     16.17 o 
  -3   5   8        4.58        4.06      3.61 o 
  -2   5   8        0.95        1.98      9.47 o 
  -1   5   8      105.22      145.15     21.99 o 
   0   5   8      161.70      191.55     24.60 o 
   1   5   8       19.08       19.36     14.15 o 
   2   5   8        7.69        5.24      9.71 o 
   3   5   8      110.31       72.67     53.12 o 
   4   5   8       48.25       28.81     25.63 o 
   5   5   8       22.92       10.23     15.68 o 
  -7   6   8       13.99        4.07      5.06 o 
  -6   6   8       30.40       21.35      5.63 o 
  -5   6   8       14.01        3.15      2.71 o 
  -4   6   8        0.98        2.88      4.00 o 
  -3   6   8        1.80       -4.78     11.79 o 
  -2   6   8        8.39       -1.41     10.32 o 
  -1   6   8       49.20       -2.97     13.92 o 
   0   6   8        3.45        0.25     10.47 o 
   1   6   8        0.04        1.48     10.93 o 
   2   6   8       23.47       -0.43      8.33 o 
 -12   0   9        0.73       20.78     18.94 o 
 -11   0   9      181.48      234.90     25.44 o 
 -10   0   9      254.62      282.10     30.74 o 
  -9   0   9       16.56        6.88     11.06 o 
  -8   0   9       49.23       32.49     14.14 o 
  -7   0   9     1147.41     1275.77    104.37 o 
  -6   0   9     1229.56     1314.02     77.71 o 
  -5   0   9     1378.48     1453.19     83.51 o 
  -4   0   9      163.54      168.21     12.37 o 
  -3   0   9      305.74      303.45     14.40 o 
  -2   0   9      118.42      108.43     11.75 o 
  -1   0   9     2852.76     2997.76     53.66 o 
   0   0   9      142.21      171.91     11.20 o 
   1   0   9       29.51       35.01      8.77 o 
   2   0   9      287.20      334.49     14.37 o 
   3   0   9     1449.99     1477.67     34.57 o 
   4   0   9      178.19      188.17     14.53 o 
   5   0   9        3.82        5.40      6.74 o 
   6   0   9       72.73       99.79     15.23 o 
   7   0   9       51.64       43.22     14.31 o 
 -12   1   9        0.05        5.93      9.01 o 
 -11   1   9        9.69        3.11      7.48 o 
 -10   1   9        1.22        2.34      8.54 o 
  -9   1   9        7.48        5.25      6.47 o 
  -8   1   9       70.74       67.51     12.00 o 
  -7   1   9      162.35      178.34     11.33 o 
  -6   1   9      123.98      113.86     10.25 o 
  -5   1   9       68.77       64.42      7.76 o 
  -4   1   9      314.70      302.67     11.98 o 
  -3   1   9      889.16      889.47     19.02 o 
  -2   1   9       36.36       37.78      5.40 o 
  -1   1   9        0.90        0.23      1.94 o 
   0   1   9      178.25      195.74      8.82 o 
   1   1   9       41.33       32.88      4.79 o 
   2   1   9        6.53        7.71      3.38 o 
   3   1   9      106.03      115.10      6.48 o 
   4   1   9        9.56        6.11      3.66 o 
   5   1   9       27.74       42.39      6.27 o 
   6   1   9        1.12       -3.46      4.90 o 
   7   1   9        1.01        5.96      6.21 o 
 -12   2   9       50.78       20.45     14.00 o 
 -11   2   9       50.22       10.06      9.96 o 
 -10   2   9      123.17      129.32     34.55 o 
  -9   2   9      355.41      356.22     19.51 o 
  -8   2   9        3.34       12.51      8.46 o 
  -7   2   9      117.25      134.06     10.67 o 
  -6   2   9      753.51      783.17     21.55 o 
  -5   2   9      282.16      273.89     11.02 o 
  -4   2   9        1.44        3.32      3.66 o 
  -3   2   9      648.94      653.20     16.97 o 
  -2   2   9     3623.00     3693.91     82.49 o 
  -1   2   9      416.36      424.76     12.72 o 
   0   2   9      377.34      400.87     15.87 o 
   1   2   9       63.43       63.17      4.05 o 
   2   2   9      723.63      710.67     12.84 o 
   3   2   9      113.43      119.57      8.79 o 
   4   2   9      205.32      178.64      7.25 o 
   5   2   9        2.61        3.47      3.29 o 
   6   2   9       16.94       17.22      7.95 o 
 -11   3   9        1.53        5.79      9.02 o 
 -10   3   9        3.65        1.21      6.48 o 
  -9   3   9       80.76       53.93     14.43 o 
  -8   3   9       29.28       19.75      7.43 o 
  -7   3   9        0.87        9.72      9.42 o 
  -6   3   9       46.43       43.71      7.09 o 
  -5   3   9       24.42       21.40      7.85 o 
  -4   3   9       38.47       26.97      4.66 o 
  -3   3   9       86.15       88.70      7.10 o 
  -2   3   9       29.13       21.46      5.70 o 
  -1   3   9      192.43      191.49     19.34 o 
   0   3   9      108.22      124.84      6.07 o 
   1   3   9      312.22      329.40     20.39 o 
   2   3   9       20.68       28.71     12.63 o 
   3   3   9        0.95        2.72      8.52 o 
   4   3   9      184.73      248.92     21.91 o 
   5   3   9       21.74        8.69     12.16 o 
   6   3   9        1.55        0.71      8.12 o 
 -10   4   9       27.90       32.15     16.33 o 
  -9   4   9       15.38        6.09      5.96 o 
  -8   4   9       33.97       26.01     11.60 o 
  -7   4   9      210.24      220.14     20.09 o 
  -6   4   9      209.90      193.45     47.54 o 
  -5   4   9      232.18      234.43     24.02 o 
  -4   4   9       47.22       38.47     16.15 o 
  -3   4   9        2.07        4.95      2.75 o 
  -2   4   9        5.84        6.62      2.96 o 
  -1   4   9      542.50      611.90     34.94 o 
   0   4   9       73.97       65.66     21.32 o 
   1   4   9        1.99        2.85     12.71 o 
   2   4   9        9.43       19.44     31.01 o 
   3   4   9      334.79      337.29     27.27 o 
   4   4   9       63.38        9.38     11.33 o 
   5   4   9       15.80        5.84     11.24 o 
  -8   5   9       62.70       34.56     14.06 o 
  -7   5   9       77.19       13.61      9.57 o 
  -6   5   9       14.75        9.94      4.82 o 
  -4   5   9      243.48      210.28     17.57 o 
  -3   5   9      426.97      380.71     23.17 o 
  -2   5   9        5.88       22.80     15.60 o 
  -1   5   9       26.28       27.02     16.28 o 
   0   5   9      148.44      180.59     26.08 o 
   1   5   9       25.65       42.77     21.77 o 
   2   5   9        0.11       -5.84     10.49 o 
   3   5   9       46.06       12.34     13.12 o 
  -5   6   9        3.89       -0.08      8.14 o 
  -4   6   9        0.13       -1.11      8.63 o 
  -3   6   9       31.69       -1.69     11.71 o 
  -2   6   9      172.91      231.37     31.02 o 
  -1   6   9        7.18        1.20     11.13 o 
   0   6   9       30.11        4.69     22.95 o 
 -11   0  10        7.26        2.02     10.35 o 
 -10   0  10       69.11       99.62     23.58 o 
  -9   0  10      503.63      505.39     29.36 o 
  -8   0  10      100.92      103.44     20.22 o 
  -7   0  10      116.35      114.75     21.64 o 
  -6   0  10      487.12      569.31     29.82 o 
  -5   0  10     2361.28     2357.10    126.05 o 
  -4   0  10      421.88      445.04     23.45 o 
  -3   0  10       31.17       27.25      8.04 o 
  -2   0  10     1271.65     1289.76     34.46 o 
  -1   0  10      533.35      579.29     17.10 o 
   0   0  10      577.22      668.98     26.53 o 
   1   0  10       64.68       58.13     11.20 o 
   2   0  10      427.94      443.83     16.16 o 
   3   0  10      172.63      224.48     13.39 o 
   4   0  10      285.78      293.32     18.42 o 
   5   0  10       36.86       13.94      7.31 o 
   6   0  10        0.06       14.41     10.44 o 
 -11   1  10        0.29       -5.98      8.60 o 
 -10   1  10       10.70        4.91      8.26 o 
  -9   1  10       63.99       40.57     13.86 o 
  -8   1  10        0.88        3.98      7.54 o 
  -7   1  10       42.07       42.64      8.19 o 
  -6   1  10        6.15       11.16      5.79 o 
  -5   1  10       39.17       49.64      7.25 o 
  -4   1  10      254.10      260.74     11.21 o 
  -3   1  10       77.11       65.31      6.82 o 
  -2   1  10       63.31       70.91      6.10 o 
  -1   1  10       94.23       96.29      6.43 o 
   0   1  10        8.62       11.94      4.52 o 
   1   1  10       71.69       91.58      8.28 o 
   2   1  10       15.04        9.84      5.04 o 
   3   1  10       45.34       31.83      7.31 o 
   4   1  10       40.30       26.95      7.72 o 
   5   1  10       28.86       32.42      7.05 o 
   6   1  10        0.92        2.83      4.26 o 
 -11   2  10       79.70       69.13     30.78 o 
 -10   2  10      253.79      271.31     17.98 o 
  -9   2  10       39.90       35.21     15.85 o 
  -8   2  10       20.20       19.91      9.28 o 
  -7   2  10       24.73       24.92      9.73 o 
  -6   2  10      534.53      588.91     19.77 o 
  -5   2  10      160.25      214.71     11.92 o 
  -4   2  10      411.33      452.43     15.40 o 
  -3   2  10       34.75       37.16      6.38 o 
  -2   2  10       50.42       47.25      5.84 o 
  -1   2  10     1305.20     1370.72     36.47 o 
   0   2  10      658.66      687.86     21.90 o 
   1   2  10      105.61      113.34      6.43 o 
   2   2  10       14.95       10.39      3.14 o 
   3   2  10      308.75      302.08     11.13 o 
   4   2  10      158.33      158.00      8.40 o 
   5   2  10       67.93       29.93     15.39 o 
 -10   3  10       27.07       19.65     10.17 o 
  -9   3  10       13.33        5.41      8.65 o 
  -8   3  10       95.67       52.38     16.72 o 
  -7   3  10       42.18       29.08     10.53 o 
  -6   3  10       57.90       44.42      8.48 o 
  -5   3  10       78.51       82.16      7.76 o 
  -4   3  10      706.55      632.90     30.90 o 
  -3   3  10      535.40      537.30     20.86 o 
  -2   3  10       16.77       16.24      3.84 o 
  -1   3  10       10.98        7.44      2.50 o 
   0   3  10      100.19      106.18      3.88 o 
   1   3  10       69.20       83.05      5.47 o 
   2   3  10       20.29       28.52     16.72 o 
   3   3  10       32.18       12.88     11.70 o 
   4   3  10        3.43        0.48      7.22 o 
  -9   4  10      108.10       57.38     29.35 o 
  -8   4  10       15.33        5.93      9.40 o 
  -7   4  10       18.35        8.38      6.75 o 
  -6   4  10       69.95       64.07     15.02 o 
  -5   4  10      443.94      430.04     31.55 o 
  -4   4  10       83.65       97.03     11.42 o 
  -3   4  10        4.48        2.56      2.09 o 
  -2   4  10      208.95      176.20     10.44 o 
  -1   4  10       57.49       79.64     19.56 o 
   0   4  10      105.78      117.83     26.04 o 
   1   4  10       24.13       31.96     15.89 o 
   2   4  10       40.84       33.80     16.58 o 
   3   4  10       17.23       10.27     13.74 o 
  -7   5  10       47.24       15.18      7.51 o 
  -6   5  10        5.37        2.98      3.82 o 
  -5   5  10        2.42        1.55      3.09 o 
  -4   5  10        9.66        3.61      3.25 o 
  -3   5  10        5.58        7.35     12.67 o 
  -2   5  10       41.26       31.07     18.04 o 
  -1   5  10       13.57        1.68     11.31 o 
   0   5  10       49.55       67.75     21.77 o 
   1   5  10       97.86      119.84     25.34 o 
 -11   0  11        0.40        3.50     14.97 o 
 -10   0  11      150.21      170.49     23.55 o 
  -9   0  11      175.65      253.10     41.20 o 
  -8   0  11      149.17      124.32     83.44 o 
  -7   0  11       78.16       76.64     14.61 o 
  -6   0  11       75.66       85.10     13.90 o 
  -5   0  11      687.44      745.14     31.78 o 
  -4   0  11      186.23      227.20     20.14 o 
  -3   0  11      914.58      983.87     45.16 o 
  -2   0  11      123.95      118.88     10.01 o 
  -1   0  11      231.60      255.42     18.87 o 
   0   0  11      891.05      891.17     34.23 o 
   1   0  11      506.21      506.73     22.02 o 
   2   0  11       10.38        3.94      6.90 o 
   3   0  11       58.82       69.62     26.05 o 
   4   0  11      105.64      106.89     29.98 o 
 -10   1  11        8.71       -4.07      8.67 o 
  -9   1  11       13.11        5.03      7.10 o 
  -8   1  11       82.44       43.84     13.72 o 
  -7   1  11        3.11        0.50      4.99 o 
  -6   1  11       41.48       39.52      9.16 o 
  -5   1  11       36.25       35.25      8.34 o 
  -4   1  11      225.40      240.43     11.78 o 
  -3   1  11       49.74       54.76      8.10 o 
  -2   1  11       28.24       23.76      5.01 o 
  -1   1  11        0.17        3.81      4.05 o 
   0   1  11        0.51        2.92      3.81 o 
   1   1  11       41.89       44.86     12.47 o 
   2   1  11        0.42       -1.67      3.57 o 
   3   1  11        2.87        3.30      4.26 o 
   4   1  11        0.50        1.07      3.39 o 
 -10   2  11       12.87        8.60      8.62 o 
  -9   2  11      195.41      214.77     38.82 o 
  -8   2  11      212.86      235.59     27.97 o 
  -7   2  11        1.22        0.75      5.31 o 
  -6   2  11      106.41      112.58     10.06 o 
  -5   2  11      355.79      395.33     15.27 o 
  -4   2  11     1115.86     1201.01     39.83 o 
  -3   2  11        3.74        6.58      4.71 o 
  -2   2  11       16.65       17.55      4.17 o 
  -1   2  11      369.80      364.54     18.13 o 
   0   2  11      246.51      294.67     19.59 o 
   1   2  11       97.61      115.30      5.78 o 
   2   2  11       18.18       13.55      4.10 o 
   3   2  11       24.40       16.33      5.93 o 
   4   2  11      103.95       95.74     35.11 o 
  -9   3  11        1.84        3.35      7.67 o 
  -8   3  11        3.99        0.79      6.88 o 
  -7   3  11       56.52       48.87      8.93 o 
  -6   3  11       25.06       19.61      7.03 o 
  -5   3  11        2.63        2.87      4.79 o 
  -4   3  11       30.88       31.90      7.83 o 
  -3   3  11       56.22       47.77      9.69 o 
  -2   3  11       74.44       69.71      4.85 o 
  -1   3  11       15.70        9.48      3.99 o 
   0   3  11       27.91       22.46      6.16 o 
   1   3  11       39.51       45.57     16.20 o 
   2   3  11       99.18       74.77     32.91 o 
   3   3  11        9.23        3.05      8.50 o 
  -7   4  11       21.67       15.09      6.36 o 
  -6   4  11        7.93       14.89      5.92 o 
  -5   4  11       76.07       84.68     13.36 o 
  -4   4  11       19.45       15.35      5.98 o 
  -3   4  11      251.05      213.27     24.38 o 
  -2   4  11        6.85        5.48     15.50 o 
  -1   4  11       19.71        9.86     13.75 o 
   0   4  11      163.49      175.63     26.11 o 
   1   4  11      159.56      143.26     25.15 o 
  -4   5  11       98.57      120.49     21.65 o 
  -3   5  11       81.64       87.20     24.70 o 
  -2   5  11       51.12       52.08     26.98 o 
  -9   0  12      125.67      174.79     22.64 o 
  -8   0  12      167.95      176.03    115.84 o 
  -7   0  12      315.92      337.68     24.37 o 
  -6   0  12       12.38       12.06      9.71 o 
  -5   0  12       36.22       43.46     14.19 o 
  -4   0  12      594.53      619.31     31.95 o 
  -3   0  12      273.49      355.11     31.32 o 
  -2   0  12      172.97      194.90     14.33 o 
  -1   0  12       20.20       15.99     13.94 o 
   0   0  12      386.32      405.39     24.80 o 
   1   0  12      103.06      129.02     16.55 o 
   2   0  12      105.66       84.02     28.42 o 
   3   0  12        0.86        4.92      6.55 o 
  -9   1  12        3.45        0.04      5.92 o 
  -8   1  12        0.01       -1.22      6.30 o 
  -7   1  12        7.17        8.79      7.89 o 
  -6   1  12       38.44       44.55     10.09 o 
  -5   1  12        0.12       -5.39      6.41 o 
  -4   1  12       12.03       13.19      5.98 o 
  -3   1  12       26.94       21.60      6.46 o 
  -2   1  12        1.75       -1.48      3.45 o 
  -1   1  12        5.22        2.41      5.38 o 
   0   1  12        0.17        3.67      5.25 o 
   1   1  12        8.50        3.57      4.22 o 
   2   1  12        5.58        3.06      3.60 o 
  -9   2  12       54.79       25.80     18.98 o 
  -8   2  12      203.31      227.85     15.69 o 
  -7   2  12       46.48       63.94     10.93 o 
  -6   2  12       46.58       38.25      8.43 o 
  -5   2  12      208.87      216.72     13.44 o 
  -4   2  12      224.80      246.66     13.88 o 
  -3   2  12      447.94      457.85     18.64 o 
  -2   2  12       28.68       30.13      5.31 o 
  -1   2  12       15.03       11.85      8.39 o 
   0   2  12       81.19       99.33     15.70 o 
   1   2  12      363.53      343.20     12.95 o 
   2   2  12       72.92       13.85     13.16 o 
  -7   3  12       13.58        7.57     10.14 o 
  -6   3  12       22.90       20.05      6.79 o 
  -5   3  12       45.99       38.45      7.95 o 
  -4   3  12        4.47        7.99      5.04 o 
  -3   3  12       17.60       17.88      4.08 o 
  -2   3  12       93.86       81.21     15.52 o 
  -1   3  12       41.22       54.61     17.96 o 
   0   3  12        2.55       -3.62     12.48 o 
   1   3  12       10.20       -2.62     10.47 o 
  -5   4  12        0.69        0.78      3.66 o 
  -4   4  12      100.71      105.95     26.39 o 
  -3   4  12       35.36       42.41     17.84 o 
  -2   4  12       62.75       66.81     26.99 o 
  -8   0  13      301.45      372.39     79.77 o 
  -7   0  13      314.51      364.25     46.93 o 
  -6   0  13       62.70       27.12     40.64 o 
  -5   0  13        1.95       -1.50      8.13 o 
  -4   0  13      131.25      138.00     19.60 o 
  -3   0  13      328.22      374.97     18.41 o 
  -2   0  13      294.16      287.69     20.22 o 
  -1   0  13       14.59       10.94     10.12 o 
   0   0  13       40.58       13.34     24.87 o 
  -7   1  13        7.93       11.04      9.93 o 
  -6   1  13        5.12        4.59      8.13 o 
  -5   1  13       39.80       30.35     10.46 o 
  -4   1  13        5.06        6.22      6.63 o 
  -3   1  13        1.46        2.85      4.80 o 
  -2   1  13       13.40       10.96      6.73 o 
  -1   1  13        0.23        1.22      5.63 o 
   0   1  13        0.94       -1.13      4.08 o 
  -6   2  13      102.15      123.19     12.07 o 
  -5   2  13        2.11        0.72      5.64 o 
  -4   2  13       82.58       69.66     19.55 o 
  -3   2  13      176.50      187.16     12.26 o 
  -2   2  13       97.55        1.09      9.22 o 
  -1   2  13       30.68       13.56      8.81 o 
                                                 
